# Supplementary material for: A Comprehensive Analysis of the Myocardial Transcriptome in ZBED6-Knockout Bama Xiang Pigs
Source: Genes (Basel). 2022 Aug 1;13(8):1382. doi: 10.3390/genes13081382 (PMC9407500; doi:10.3390/genes13081382)
Supplement: Supplementary file 1 [file genes-13-01382-s001.zip › Table S1.xlsx]

## Sheet: Table S1
Supplementary Table1. A list of primers.
Test	Gene	Primer	Sequence（5’-3’）	AT(°C)
qPCR	CDKN1A	F	CTGCCCAAGATCTACCTGCC	60
		R	ATCTGTCATGCTGGTCTGCC
	IGF2	F	GTGGCATCGTGGAAGAGTGC	60
		R	CCAGGTGTCATAGCGGAAGAA
	ISG12(A)	F	TCCCCTCCTGTGACTTTGATG	60
		R	GCTGACATCATCTTGGCCG
	USP18	F	GGGCTCTTCCTCCGTCTC	60
		R	CACCTCATGCGGTTCTCCA
	MX1	F	GGAGCAGGCCTTCTTTGAAA	60
		R	CCACCACCAGTTCCTCTCCT
	FCER1G	F	TCTGTATGGCATTGTCCTCACC	60
		R	CCGTGTAAACGCCGTCTGAT
	GAPDH	F	GGCTGACGACGCTTGTAGAT	60
		R	GCTTGCCGGTTAGAGTGCTA
	β-actin	F	TCTGGCACCACACCTTCTA	60
		R	AAGGTCTCGAACATGATCTG
	SERPINF1	F	CGACCTGTACCGAGTGAGAT	60
		R	AAGATGATCCGGGAAGCACT
	DAP	F	ATTGTGCAGAAACATCCGCA	60
		R	TGGCTCCAGAGATGAACACC
	NMNAT2	F	TTGTCTCTCCTGTCCACGAC	60
		R	TGCTGTTCTGGTAAATGGGC
	FBLN5	F	TCAGCTCCAAACTACCCCAC	60
		R	GTACCCTCCTTCCGTGTTGA
	NONH_rna179_2	F	TACCGCACACACACTGTTTC	60
		R	GTCGTGGTACTTCAGTGCTG
	TCONS_00037441	F	GGGAATTGGTGCGTTAGTGG	60
		R	ATACTTACCTGGGCTGGCTC
	NONH_rna6716	F	AACCGCCCTTTATGACCTCT	60
		R	CTCTTGCCTGTGAAGCTGC
	TCONS_00117859	F	TTGAGCAAGGCGTTATGAGC	60
		R	TTCCTGCCCCTAACACTAGC
	TCONS_00071955	F	CTTGTGGCTCCTGGTTGTC	60
		R	AGACCCGCCAATCAGAAGTT
	TCONS_00005021	F	GCTGCTTTAGACCCAGATGC	60
		R	CACGCAGCTCTACCTTTCTCA
Note: AT, annealing temperature; F, forward primer; R, reverse primer.
