# Supplementary material for: A Comprehensive Analysis of the Myocardial Transcriptome in ZBED6-Knockout Bama Xiang Pigs
Source: Genes (Basel). 2022 Aug 1;13(8):1382. doi: 10.3390/genes13081382 (PMC9407500; doi:10.3390/genes13081382)
Supplement: Supplementary file 1 [file genes-13-01382-s001.zip › Table S2.xlsx]

## Sheet: Table S2
Supplementary Table 2. The quality analysis of sequencing data
Sample	Clean reads	Error rate(%)	Q20(%)	Q30(%)	GC content(%)
Heart_1_R1	38971687	0.0012	0.9853	0.9576	0.5039
Heart_1_R2	38971687	0.0042	0.9483	0.8849	0.5048
Heart_2_R1	54157864	0.0012	0.9858	0.9594	0.4805
Heart_2_R2	54157864	0.0038	0.953	0.8949	0.4813
Heart_3_R1	42764905	0.0011	0.9863	0.9621	0.5039
Heart_3_R2	42764905	0.003	0.9644	0.9173	0.5042
Heart_4_R1	43618327	0.0011	0.9864	0.962	0.5064
Heart_4_R2	43618327	0.003	0.9648	0.9171	0.507
Heart_5_R1	45301686	0.0012	0.9856	0.9589	0.4777
Heart_5_R2	45301686	0.0042	0.9472	0.8846	0.4783
Heart_6_R1	51972678	0.0011	0.9863	0.9619	0.4914
Heart_6_R2	51972678	0.0034	0.9587	0.9055	0.492
_R1 represents reads of the left side,_R2 represents reads of the right side.
