# Supplementary material for: A Comprehensive Analysis of the Myocardial Transcriptome in ZBED6-Knockout Bama Xiang Pigs
Source: Genes (Basel). 2022 Aug 1;13(8):1382. doi: 10.3390/genes13081382 (PMC9407500; doi:10.3390/genes13081382)
Supplement: Supplementary file 1 [file genes-13-01382-s001.zip › Table S3.xlsx]

## Sheet: Table S3
Supplementary Table 3. The genome mapping of sequencing data
Sample	Clean reads	Overall mapping rate(%)
Heart_1	38971687	0.9787
Heart_2	54157864	0.9416
Heart_3	42764905	0.9347
Heart_4	43618327	0.9449
Heart_5	45301686	0.9465
Heart_6	51972678	0.9314
