# Supplementary material for: A Comprehensive Analysis of the Myocardial Transcriptome in ZBED6-Knockout Bama Xiang Pigs
Source: Genes (Basel). 2022 Aug 1;13(8):1382. doi: 10.3390/genes13081382 (PMC9407500; doi:10.3390/genes13081382)
Supplement: Supplementary file 1 [file genes-13-01382-s001.zip › Table S4.xlsx]

## Sheet: mRNA
Supplementary Table S4A. Expression of all mRNAs
Gene_id	Heart_1	Heart_2	Heart_3	Heart_4	Heart_5	Heart_6	baseMean	log2FoldChange	pvalue	padj
ENSSSCG00000035520	506.533	41318.7	442.667	24369.8	41616.5	453.128	201556	-4.94919	2.36e-100	3.33e-96
ENSSSCG00000039413	11.1337	0.0902725	4.34909	0.0467737	0.120059	9.77648	846.114	4.03464	1.12e-47	7.93e-44
ENSSSCG00000016751	67.1564	1624.14	57.999	955.226	1935.67	150.117	84282.7	-2.62744	1.29e-21	6.08e-18
ENSSSCG00000039985	0.393565	10.7175	0.525307	3.23457	6.19277	0.680266	542.419	-2.39467	2.46e-18	8.67e-15
ENSSSCG00000012077	75.222	10.5678	56.3916	7.29467	9.70903	28.5748	3125.01	1.96101	5.3e-15	1.5e-11
ENSSSCG00000017416	11.9412	3.48635	13.3454	2.71877	3.48425	11.325	1248.5	1.66023	7.14e-15	1.68e-11
ENSSSCG00000016613	1.28047	5.67797	0.799334	7.41225	6.10843	1.33596	859.83	-1.84921	6.77e-14	1.36e-10
ENSSSCG00000012076	21.5898	5.32596	19.3483	5.0937	3.75443	11.4142	2373.23	1.60553	6.4e-13	1.13e-09
ENSSSCG00000009240	3.34227	0.7329	6.91666	0.33821	0.731047	2.66996	296.967	1.92836	1.55e-12	2.43e-09
ENSSSCG00000027525	3.73393	15.1543	2.90064	10.7878	20.6353	2.67733	1435.66	-1.7509	2.06e-12	2.91e-09
ENSSSCG00000008648	19.9901	4.64076	18.0578	3.77682	3.01135	8.62986	2662.98	1.65449	3.53e-12	4.53e-09
ENSSSCG00000018042	2.30557	0.454822	2.82321	0.498423	0.57033	2.93339	168.688	1.79178	6.12e-12	7.2e-09
ENSSSCG00000008647	24.6447	6.4707	19.7108	4.44136	5.09945	13.0195	1819	1.53348	3.71e-11	4.03e-08
ENSSSCG00000025980	0.248363	1.80254	0.276987	1.36081	0.853727	0.182976	138.872	-1.70762	1.92e-10	1.93e-07
ENSSSCG00000017818	13.3899	26.6826	15.3304	96.9522	89.5201	6.60866	5618.69	-1.72737	4.95e-10	4.66e-07
ENSSSCG00000035297	291.002	24.4147	592.64	66.854	110.089	416.29	45570.8	1.71539	1.03e-09	9.09e-07
ENSSSCG00000000194	30.4762	87.5626	34.3187	94.6237	61.5942	23.1639	5186.27	-1.22113	1.36e-09	1.13e-06
ENSSSCG00000015567	6.38122	26.8394	7.30616	17.0129	16.5385	6.7123	3359.97	-1.26422	2.37e-09	1.86e-06
ENSSSCG00000002444	20.7965	41.3106	24.2695	103.974	90.8444	14.6419	6269.82	-1.47718	7.21e-09	5.35e-06
ENSSSCG00000000774	39.5773	7.72804	43.0888	11.0984	14.4374	29.1542	1885.18	1.38331	1.09e-08	7.67e-06
ENSSSCG00000034656	0.374969	0.0813675	0.543137	0.104345	0.0510159	0.753912	75.6819	1.65731	1.17e-08	7.84e-06
ENSSSCG00000016502	24.4702	4.4961	18.4632	4.13197	7.19556	13.815	2775.14	1.42332	1.37e-08	8.77e-06
ENSSSCG00000011766	0.257664	1.17883	0.538036	1.72411	1.48553	0.241423	195.901	-1.49339	1.69e-08	1.04e-05
ENSSSCG00000017019	4.33052	8.4261	3.00231	21.9836	17.4612	2.53241	289.248	-1.5057	4.6e-08	2.7e-05
ENSSSCG00000002510	0.448207	0.0165702	0.397054	0.0386356	0.0188895	0.730029	32.7392	1.57597	6.97e-08	3.82e-05
ENSSSCG00000003763	14.6414	6.38334	19.3798	6.58749	6.12587	11.6858	1245.27	1.10884	7.05e-08	3.82e-05
ENSSSCG00000033146	14.0218	4.5585	14.5382	4.2966	3.62574	6.6957	1578	1.24297	7.87e-08	3.91e-05
ENSSSCG00000038719	7.37807	1.83198	8.70569	0.643298	0.385809	1.97826	435.505	1.55975	8.03e-08	3.91e-05
ENSSSCG00000015144	0.796485	3.68765	0.979561	3.33279	2.46828	1.18319	454.719	-1.27038	7.86e-08	3.91e-05
ENSSSCG00000032942	11.6164	28.8891	16.647	37.0829	44.567	11.5773	2852.98	-1.19409	1.42e-07	6.68e-05
ENSSSCG00000015897	9.34536	2.93214	9.20639	2.55559	3.47023	5.734	1311.22	1.19088	2.31e-07	0.000105341
ENSSSCG00000018065	18565	7916.33	14663.6	4762.05	7058.38	20853.2	602205	1.22289	2.66e-07	0.000117045
ENSSSCG00000006013	1.08838	3.55022	0.929728	3.27945	6.12599	0.687288	127.872	-1.44181	3e-07	0.000128264
ENSSSCG00000016708	2.17756	1.45538	6.97329	0.705121	1.04142	3.54262	388.439	1.38575	3.13e-07	0.000129751
ENSSSCG00000012386	14.7422	6.4881	11.0891	3.10067	1.55268	12.2764	1701.13	1.34242	5.82e-07	0.000234396
ENSSSCG00000006247	0.169819	0.945157	0.369257	1.71869	0.731962	0.191311	122.405	-1.40263	6.34e-07	0.00024854
ENSSSCG00000040779	2.9181	1.09549	1.90408	0.262358	0.130691	3.53695	376.318	1.43353	1.04e-06	0.00039713
ENSSSCG00000008496	17.5935	4.50002	19.8189	5.12229	8.60153	14.7189	3365.58	1.18513	1.35e-06	0.000499926
ENSSSCG00000009921	1.19084	0.0945547	1.68002	0.141728	0.169383	0.564434	44.006	1.42295	1.43e-06	0.000518499
ENSSSCG00000029606	0.700777	0.219613	0.696079	0.0221259	0.0834506	0.586166	135.107	1.41355	1.54e-06	0.00054263
ENSSSCG00000018080	2546.87	72.5621	1201.55	12.3927	54.4782	3341.06	13078.4	1.32817	1.89e-06	0.000648923
ENSSSCG00000000002	5.04045	10.3924	4.63137	29.1406	15.8571	6.18346	1314.9	-1.24753	2.19e-06	0.00073497
ENSSSCG00000036820	11.894	19.1519	9.56826	34.8299	27.6209	7.88523	1648.3	-1.12653	2.71e-06	0.000869163
ENSSSCG00000001912	20.8977	8.01182	14.4192	5.96929	6.26455	12.3326	2959.63	1.06821	2.68e-06	0.000869163
ENSSSCG00000031154	3.99301	1.36281	2.54724	1.33617	0.776777	2.45001	694.515	1.14373	2.87e-06	0.000900481
ENSSSCG00000038038	9.88103	1.39403	7.04676	2.55136	1.58915	3.2543	270.188	1.28492	3.3e-06	0.00101335
ENSSSCG00000034802	7.92605	3.82266	8.66666	2.68245	3.14681	5.06651	1472.78	1.00384	5.03e-06	0.00150957
ENSSSCG00000025119	0.885692	1.43321	1.10277	4.61567	5.22696	0.917821	410.558	-1.26754	6.28e-06	0.00184507
ENSSSCG00000002472	101.919	71.6252	145.126	55.728	54.1387	167.628	1220.59	1.03349	6.54e-06	0.00188421
ENSSSCG00000037572	13.905	5.10562	12.9579	1.07603	4.24864	11.5257	665.962	1.25568	7.65e-06	0.00215815
ENSSSCG00000033514	7.38897	3.71535	6.91192	3.29273	3.35584	6.76663	1086.19	0.92802	9.43e-06	0.00255846
ENSSSCG00000035736	15.4136	11.4968	29.5574	4.83792	4.64141	14.3554	946.795	1.14477	9.36e-06	0.00255846
ENSSSCG00000017197	1.9477	8.00906	2.67797	4.85816	4.61359	2.46615	978.085	-1.00455	9.78e-06	0.00260184
ENSSSCG00000037155	0.985622	0.455481	2.61941	0.276123	0.0207693	2.48251	59.1621	1.28362	1.21e-05	0.00311496
ENSSSCG00000006748	6.42899	17.6872	10.9477	17.34	29.1542	6.74835	879.597	-1.08889	1.21e-05	0.00311496
ENSSSCG00000031306	0	3.79757	0	6.25923	4.62767	0.118954	17.4702	-1.19684	1.25e-05	0.00315844
ENSSSCG00000010454	10.9484	5.82467	11.0458	3.96224	4.15496	7.43087	1161.51	0.948073	1.35e-05	0.00332983
ENSSSCG00000009881	63.641	29.9668	64.0848	22.1107	27.2726	39.5653	6752.27	0.935764	1.55e-05	0.00377811
ENSSSCG00000036760	31.5976	73.5644	39.4214	61.9729	99.4969	29.2626	2349.51	-0.984537	1.76e-05	0.00420587
ENSSSCG00000015085	29.1251	2.43264	14.618	6.47368	4.41797	6.13825	2524.4	1.21961	1.84e-05	0.00433684
ENSSSCG00000016943	2.20109	8.88396	5.97319	17.6181	8.04385	3.53462	1112.34	-1.11817	1.91e-05	0.00440666
ENSSSCG00000040053	1.30472	5.23134	1.96684	3.75112	3.66796	1.90878	504.677	-0.986123	2.17e-05	0.0049319
ENSSSCG00000030108	29.4054	14.475	26.8235	13.1082	7.81019	17.7512	6425.27	0.941271	2.47e-05	0.00553318
ENSSSCG00000028816	0.84246	0.0570126	0.861964	0.249247	0.0974887	1.24294	38.113	1.23359	2.67e-05	0.00579433
ENSSSCG00000015281	3.74626	10.61	4.28714	8.56067	5.67711	2.97831	931.467	-0.92159	2.65e-05	0.00579433
ENSSSCG00000037775	44.6141	16.1178	38.1835	10.0483	9.71589	13.8649	3645.1	1.08686	2.85e-05	0.00609894
ENSSSCG00000035891	4.28649	2.25577	4.81352	1.27746	0.279113	4.1055	664.941	1.19294	2.94e-05	0.00619229
ENSSSCG00000023630	6.29703	1.14768	3.46034	2.25064	1.04839	3.10689	363.056	1.1268	3.21e-05	0.00665733
ENSSSCG00000017868	49.1202	30.0163	44.6711	22.784	14.315	39.1155	7556.74	0.894381	5.39e-05	0.0109409
ENSSSCG00000015557	12.5094	34.768	7.41936	17.7001	19.5628	7.51213	4309.22	-1.00034	5.43e-05	0.0109409
ENSSSCG00000040321	0.0976284	1.75413	0.277992	0.549117	1.55528	0.206555	42.511	-1.17329	6.68e-05	0.013267
ENSSSCG00000035293	81.8532	50.8344	73.4023	34.1541	26.1763	82.8277	12990.2	1.09877	5.67846e-05	0.0151268
ENSSSCG00000024518	1.26222	0.530501	2.33876	0.0562241	0.103083	0.503804	120.077	1.15208	9.1e-05	0.0178366
ENSSSCG00000032151	0.455207	0.0349526	0.259236	0.0916833	0.0199224	0.603257	27.6296	1.11712	9.95e-05	0.019234
ENSSSCG00000013102	3.0337	0.996181	1.80059	0.483044	0.567807	1.02904	283.29	1.06453	0.000122092	0.023275
ENSSSCG00000014670	16.3723	11.32	22.4617	8.3483	4.86847	12.0759	1985.85	0.896586	0.00012684	0.0238577
ENSSSCG00000017248	5.04203	8.10216	5.1073	11.5184	8.77532	3.82609	1600.21	-0.819916	0.000136193	0.02528
ENSSSCG00000016284	0.170606	0.053218	0.198365	0.0124084	0.00404445	0.219152	29.601	1.09038	0.00014511	0.0265853
ENSSSCG00000002642	0.162776	0.039116	0.230032	0.0771725	0.0205804	0.270593	42.4509	1.11579	0.000156396	0.0282856
ENSSSCG00000040162	28.4126	13.5527	20.7014	6.58752	13.4012	31.7217	853.274	0.985333	0.000161715	0.0285806
ENSSSCG00000005393	0.0650856	0.0649678	0.0555984	1.16451	1.0276	0	46.5412	-1.02878	0.000162079	0.0285806
ENSSSCG00000004601	0.120558	0.346433	0.0707371	0.323101	0.623562	0.11594	70.0267	-1.10472	0.000164477	0.0286453
ENSSSCG00000013427	21.9287	75.1438	35.7309	54.2183	45.1473	28.8321	6235.99	-0.802042	0.000171192	0.0292738
ENSSSCG00000023305	5.72457	3.08568	12.5187	1.06587	2.34505	11.3157	49.8911	1.10859	0.000172236	0.0292738
ENSSSCG00000002451	18.0747	11.8487	14.5241	7.44821	4.73772	17.6697	1445.06	0.918985	0.000175222	0.0294269
ENSSSCG00000015753	3.70964	2.27522	4.44465	1.17043	0.914102	2.04308	690.226	0.960308	0.000177688	0.0294899
ENSSSCG00000003212	0.478458	0.226856	0.490458	0.213433	0.117962	0.64714	87.2374	1.05019	0.000199921	0.0327584
ENSSSCG00000032115	5.09487	2.74282	4.24743	1.84624	1.87976	3.82629	380.477	0.878548	0.000202026	0.0327584
ENSSSCG00000015246	0.569189	0.167458	0.586877	0.048806	0.122719	0.342261	48.3354	1.09323	0.00021105	0.0338327
ENSSSCG00000011629	4.27096	7.53953	4.46762	7.57308	9.36023	3.07902	703.05	-0.835297	0.000238341	0.0376861
ENSSSCG00000034677	151.405	331.504	158.418	290.101	611.541	193.731	25111	-0.941602	0.00024043	0.0376861
ENSSSCG00000002814	0.831323	0.143072	1.08679	0.314528	0.107178	0.259929	102.779	1.07527	0.000247357	0.0379289
ENSSSCG00000028530	5.25213	1.42873	2.76199	2.1199	2.18058	8.20535	306.298	1.03462	0.000246515	0.0379289
ENSSSCG00000013333	2.05283	0.10057	4.43241	1.05521	0.386933	1.33609	113.663	1.07981	0.000251488	0.0381477
ENSSSCG00000014921	9.46269	4.01551	8.78626	4.08951	2.91298	4.39373	920.803	0.86732	0.00026049	0.0390929
ENSSSCG00000003278	0.042333	1.26769	0.120541	0.221684	0.39741	0.0191925	29.1979	-1.02738	0.000266087	0.0395125
ENSSSCG00000010071	13.5457	56.9573	16.9071	58.8292	24.6758	24.5098	3962.82	-0.926995	0.000272043	0.0399762
ENSSSCG00000008792	0.660732	1.82557	1.08518	2.44263	1.85678	0.999625	378.794	-0.871432	0.000287278	0.0417797
ENSSSCG00000003045	0.0140821	0.808254	0.0521273	0.196648	0.0360541	0.0031922	45.5697	-0.990121	0.000296464	0.0422446
ENSSSCG00000017376	3.42237	2.15452	3.31109	1.36903	0.414879	3.4867	459.575	1.0048	0.00029442	0.0422446
ENSSSCG00000003788	26.0001	44.5457	34.7854	56.9387	60.3763	23.0592	2909	-0.778489	0.000326311	0.0460327
ENSSSCG00000001565	34.6735	9.42846	22.5606	13.9601	9.61436	28.3467	415.273	#VALUE!	0.000331068	0.0464934
ENSSSCG00000038041	0.0493793	0.154911	0.144622	1.73209	0.457538	0.12153	57.9077	-1.033	0.000343542	0.0466215
ENSSSCG00000039311	1.87983	1.30464	2.41677	1.11725	0.739034	1.79231	358.854	0.823356	0.000343704	0.0466215
ENSSSCG00000003451	4.78411	8.86979	3.06506	7.95836	8.92478	3.78875	767.987	-0.851568	0.000337639	0.0466215
ENSSSCG00000010507	0.205971	0.630203	0.158098	1.04734	0.23947	0.0974411	80.4581	-1.05356	0.000337628	0.0466215
ENSSSCG00000010451	13.2183	3.64392	8.98727	1.80945	4.56413	4.51501	1909.33	0.979348	0.000354282	0.0475986
ENSSSCG00000006400	0.464067	0.0285063	1.19536	0.0166165	0.0649924	0.038842	37.4102	0.974984	0.00036813	0.0485691
ENSSSCG00000015350	1.1566	1.05234	0.843253	4.51822	2.27114	0.436199	469.404	-1.01918	0.000368391	0.0485691
ENSSSCG00000007313	0.428613	1.16586	0.292908	1.08484	0.999826	0.213752	60.678	-1.02934	0.000372349	0.0486363
ENSSSCG00000016504	1.27284	0.447886	2.4197	0.27706	0.302177	0.39855	84.6117	1.04415	0.000388056	0.050223
ENSSSCG00000027709	5.05227	3.2604	5.94479	2.23393	1.38563	3.17386	684.197	0.864404	0.000398045	0.0510475
ENSSSCG00000031822	2.64698	11.4866	3.39568	7.58727	4.31193	2.75383	176.204	-0.942797	0.000408911	0.0519685
ENSSSCG00000004713	12.1543	9.18265	13.4829	5.35262	5.00378	10.5503	994.4	0.792139	0.000422656	0.0532357
ENSSSCG00000030857	17.8649	50.6104	22.3356	52.3028	24.7602	21.0307	7197.83	-0.795228	0.000448341	0.0559713
ENSSSCG00000006274	3.13839	1.02066	3.45431	1.6157	1.42518	1.75595	1346.13	0.838696	0.000456348	0.0564711
ENSSSCG00000032684	6.40166	4.43952	8.31356	4.22901	4.28617	7.82505	1270.83	0.729667	0.00046417	0.0569396
ENSSSCG00000032074	0.0153555	1.01929	0.0174896	0.11615	0.00873654	0.00696173	44.2431	-0.916573	0.000473962	0.0571468
ENSSSCG00000004109	0.391651	0.0675702	0.341445	0.0562673	0.0330119	0.113991	32.3874	1.02397	0.00047156	0.0571468
ENSSSCG00000020845	0.0366462	0.321903	0.0375653	0.0682324	0.266879	0.0265829	32.2384	-1.0125	0.000484088	0.0578731
ENSSSCG00000016018	36.2568	8.54314	52.4982	13.8552	19.5328	17.6676	3348.8	0.930629	0.000492239	0.0583531
ENSSSCG00000038226	0.560485	4.77537	1.39886	3.55345	1.80529	1.65517	686.311	-0.948472	0.000525499	0.0617768
ENSSSCG00000017705	9.42684	6.1425	17.7458	6.48626	3.44791	7.53012	417.23	0.869873	0.000531301	0.0619427
ENSSSCG00000029160	10.1448	4.85934	8.45665	5.02755	5.77462	10.4929	1493.47	0.785271	0.00056649	0.0651268
ENSSSCG00000026842	0.0951508	0.0767135	0.0333461	0.268301	0.812044	0.0331835	59.5027	-0.985176	0.000575264	0.0654455
ENSSSCG00000013885	1.0685	2.45006	1.50908	2.32342	2.66793	1.02975	282.715	-0.811669	0.00058982	0.0665647
ENSSSCG00000013101	2.73874	1.28923	2.87124	0.670012	1.06242	2.06004	108.543	0.943226	0.00060281	0.0674908
ENSSSCG00000000190	173.678	103.092	200.209	71.4015	107.175	137.503	17675.2	0.745488	0.000635689	0.0706115
ENSSSCG00000037347	0.184781	2.4629	0.321882	1.42932	0.185526	0.216827	65.187	-0.999361	0.000647266	0.0713358
ENSSSCG00000004719	1.11664	4.47884	2.07326	3.51857	1.787	1.01713	416.399	-0.872549	0.000655959	0.0717334
ENSSSCG00000013282	2.6622	1.92923	3.82878	1.98658	1.3863	3.5868	322.374	0.79887	0.000682537	0.0736693
ENSSSCG00000025582	75.5103	40.4385	56.885	45.8857	31.9522	82.3874	1972.48	0.781097	0.000684105	0.0736693
ENSSSCG00000030767	50.8722	16.1872	66.7378	39.3207	5.1651	48.0748	1876.73	0.966823	0.000693554	0.074121
ENSSSCG00000036119	0.474224	0.155434	0.427268	0.0988398	0.120811	0.45567	39.1966	0.994116	0.00074403	0.0789175
ENSSSCG00000036984	0.0564545	0.285284	0.172808	0.447556	0.285064	0.0511896	56.3439	-0.99155	0.000755964	0.0789954
ENSSSCG00000036654	20.5412	6.70216	14.258	3.04592	2.07193	4.33393	139.492	0.988307	0.000754776	0.0789954
ENSSSCG00000022351	8.49367	6.05308	13.3057	4.39208	6.58219	10.2969	1164.27	0.768824	0.00079251	0.0822054
ENSSSCG00000008386	0.869869	0.657799	1.0408	0.37321	0.279951	1.05166	153.547	0.895481	0.000853484	0.0878839
ENSSSCG00000015814	2.31922	1.52932	4.93088	2.12639	1.18357	2.84852	329.496	0.834544	0.00090061	0.0920645
ENSSSCG00000005131	0.138679	0.745971	0.105301	0.537935	0.227937	0.0698586	35.7693	-0.973419	0.000948074	0.095532
ENSSSCG00000021220	6.98494	11.0583	7.96862	37.5411	7.62562	4.61649	1019.57	-0.931749	0.00098327	0.0983758
ENSSSCG00000029226	112.217	81.6583	134.012	71.4668	68.8633	100.727	12977.3	0.61609	0.000995686	0.0989165
ENSSSCG00000034364	7.81185	5.68113	7.64607	3.76862	3.29024	6.41913	1130.02	0.716566	0.00102789	0.101402
ENSSSCG00000040636	62.7184	2.73132	24.5422	7.92503	1.53278	15.176	3922.42	0.90493	0.00104714	0.102583
ENSSSCG00000001523	0.317314	0.0436882	0.14955	0.0509322	0.0373523	0.228193	24.628	0.949988	0.00105618	0.102756
ENSSSCG00000022933	2.51399	4.07592	2.17547	5.38252	3.25719	1.90508	1163.77	-0.724269	0.00108456	0.104794
ENSSSCG00000024161	18.0474	11.9732	28.828	15.3245	5.88538	17.9442	828.8	0.798695	0.00116932	0.111457
ENSSSCG00000029567	0.60581	4.00681	1.86986	3.16435	1.69444	1.16572	410.996	-0.871183	0.00116397	0.111457
ENSSSCG00000007940	0.642428	2.63476	1.11878	2.33488	1.19718	0.949754	292.191	-0.82852	0.00119431	0.113074
ENSSSCG00000011876	5.08105	3.25119	6.0416	1.57026	1.37661	2.59893	331.075	0.858164	0.001254	0.117356
ENSSSCG00000011357	52.9554	35.6377	49.4893	25.3069	24.6845	38.6851	3312.41	0.672096	0.00125617	0.117356
ENSSSCG00000010892	1.64204	1.83437	1.35899	3.89758	3.31786	1.05058	537.954	-0.831798	0.00126604	0.1175
ENSSSCG00000024024	2.46614	0.62936	4.25423	1.42099	0.708368	0.998668	200.556	0.918434	0.0013129	0.120267
ENSSSCG00000001881	4.7734	14.2885	5.33795	9.43983	4.95105	2.90648	1096.45	-0.808852	0.00130931	0.120267
ENSSSCG00000003854	15.8503	11.1265	18.0994	13.0871	8.81238	22.3038	3140.36	0.710624	0.00132332	0.12044
ENSSSCG00000017920	3.83228	2.10057	5.22247	1.42663	1.86733	2.27574	269.511	0.815656	0.00136548	0.12348
ENSSSCG00000012167	0.297334	0.980118	0.945091	1.76223	2.39197	0.0438892	145.05	-0.93847	0.00142044	0.127632
ENSSSCG00000036383	86.5094	45.4196	79.6859	20.7137	45.0345	56.7313	6547.6	0.795791	0.00144394	0.128922
ENSSSCG00000016672	134.086	47.7748	73.2632	63.3975	58.14	109.723	13367.4	0.774215	0.00146847	0.130288
ENSSSCG00000038646	22.8714	3.83727	16.943	8.30799	4.44315	3.93799	3735.72	0.903224	0.00148802	0.131197
ENSSSCG00000028671	2.63686	0.105668	0.734391	0.515154	0.843205	2.63528	130.017	0.930319	0.0015617	0.135159
ENSSSCG00000023215	13.7334	8.04001	9.19146	7.05438	6.40091	16.7749	1287.18	0.774015	0.00155822	0.135159
ENSSSCG00000023792	18.3523	48.3348	22.9733	45.6013	22.8587	19.587	5023.74	-0.706024	0.0015546	0.135159
ENSSSCG00000023379	29.7696	19.882	27.3105	7.86519	7.50059	15.6351	1409.52	0.823891	0.00158997	0.136767
ENSSSCG00000040305	78.2051	58.0915	115.333	58.9776	54.6652	94.3955	712.396	0.671377	0.00161168	0.137794
ENSSSCG00000002712	12.6564	9.57626	9.00962	6.16702	5.94162	22.938	1382	0.837549	0.00169709	0.144222
ENSSSCG00000006391	7.26433	1.3909	5.37641	3.63357	0.850977	2.29512	1017.13	0.892156	0.00173446	0.146516
ENSSSCG00000036029	0.71693	3.2442	1.11598	3.18422	1.40045	1.18096	139.065	-0.864085	0.00174582	0.146597
ENSSSCG00000007508	8.51241	5.95058	8.56381	2.51554	1.20697	5.56369	374.456	0.874315	0.00177909	0.148507
ENSSSCG00000023351	6.62424	9.11326	6.83339	11.5989	13.2633	4.69314	1195.06	-0.715205	0.00184002	0.15269
ENSSSCG00000006543	17.227	9.82303	16.4287	8.51809	6.73134	9.32915	1924.66	0.690219	0.00188022	0.155113
ENSSSCG00000040735	4.91408	0.722053	1.62736	1.37746	1.46256	2.37968	339.881	0.879687	0.00198528	0.160956
ENSSSCG00000033351	0.717532	2.47159	1.56752	2.64871	1.72666	1.00792	265.27	-0.774972	0.00197837	0.160956
ENSSSCG00000001439	6.11871	4.77263	10.5679	3.79363	2.66325	5.06301	304.41	0.764931	0.00197853	0.160956
ENSSSCG00000025629	0.379051	0.899896	0.898468	2.9089	1.44552	0.510907	106.297	-0.896637	0.00203013	0.163651
ENSSSCG00000008488	0.468471	1.02877	0.566927	1.30157	0.926218	0.435402	125.396	-0.801738	0.00208193	0.166793
ENSSSCG00000014780	13.7487	9.20732	12.9833	3.90612	6.43207	10.6526	670.098	0.766017	0.00209275	0.166793
ENSSSCG00000012996	10.3252	7.6663	14.2615	7.35611	3.07878	9.10924	662.502	0.753524	0.00215666	0.170921
ENSSSCG00000015796	31.6505	11.0331	12.5771	9.89046	5.5576	11.2262	2443.97	0.825807	0.00218748	0.171784
ENSSSCG00000024299	0.405005	2.3811	0.938222	1.23418	0.714719	0.152496	253.418	-0.890163	0.00219189	0.171784
ENSSSCG00000022204	20.5811	15.5047	26.5539	15.9481	10.6336	18.0703	6907.78	0.600962	0.00224601	0.174091
ENSSSCG00000017886	17.5073	4.57483	30.2553	5.11671	16.2763	19.7271	3510.88	0.861308	0.00223406	0.174091
ENSSSCG00000015835	31.243	71.5217	36.283	45.0573	56.6692	31.1868	4852.09	-0.641281	0.00234458	0.178387
ENSSSCG00000036224	6.82307	4.76442	8.29119	1.73744	1.32041	3.07935	516.86	0.848223	0.00236467	0.178387
ENSSSCG00000015519	8.64693	11.4564	8.7524	16.1411	13.9776	5.74595	1946.28	-0.672005	0.00235235	0.178387
ENSSSCG00000036311	0.47437	1.12459	0.540298	1.307	1.14308	0.683149	237.37	-0.762243	0.00235946	0.178387
ENSSSCG00000021126	0.152412	0.552496	0.109639	0.196032	1.0132	0.130925	43.2637	-0.889888	0.00234933	0.178387
ENSSSCG00000002375	0.727414	0.27808	1.61119	0.554724	0.165545	0.401359	182.907	0.87759	0.00238016	0.178601
ENSSSCG00000010687	1.9366	2.97602	1.87519	4.00986	2.62999	0.894744	419.987	-0.757539	0.00243592	0.179914
ENSSSCG00000023298	3.98461	2.2105	4.95018	2.73481	1.58565	2.82074	378.147	0.7171	0.00241326	0.179914
ENSSSCG00000027101	0.927316	3.09733	1.47596	2.46261	2.02922	1.12111	144.381	-0.780743	0.00243073	0.179914
ENSSSCG00000005699	0.801282	1.82322	0.761009	3.29255	0.516771	0.529122	941.347	-0.854883	0.00247096	0.180243
ENSSSCG00000017137	71.677	67.7977	105.493	66.1034	45.6267	133.985	3565.63	0.710795	0.00245482	0.180243
ENSSSCG00000026097	0.214672	0.02795	0.170091	0.0325844	0	0.330061	13.6329	0.792023	0.00247871	0.180243
ENSSSCG00000023329	0.219184	0.91631	0.496821	1.40412	0.46425	0.417165	276.026	-0.830846	0.00251313	0.181809
ENSSSCG00000034284	2.34614	1.42656	2.83332	0.891151	0.78814	1.14107	299.025	0.783712	0.00255371	0.182911
ENSSSCG00000004364	1.59219	2.76748	2.25458	3.24067	4.07121	1.37681	390.879	-0.734188	0.00255429	0.182911
ENSSSCG00000016512	8.63061	4.7131	6.77402	4.03641	3.26499	4.92762	1121.79	0.680637	0.00258646	0.184279
ENSSSCG00000010861	109.71	199.643	100.838	209.594	169.579	119.565	20141.7	-0.623386	0.00261684	0.184375
ENSSSCG00000016052	3.37852	8.47732	3.00272	5.65448	5.42355	3.82404	1202.12	-0.68808	0.00262702	0.184375
ENSSSCG00000012893	5.65864	3.60439	5.46634	2.1223	1.4043	2.76854	714.425	0.772451	0.00260202	0.184375
ENSSSCG00000036640	0.736017	4.37546	1.49032	3.17859	1.26558	0.978819	111.082	-0.858401	0.00269818	0.187503
ENSSSCG00000031234	0.66925	0	0.346483	0	0	0.827504	10.1176	0.713472	0.00269244	0.187503
ENSSSCG00000035810	0.197425	1.83519	0.267025	0.804104	0.365057	0.26852	45.4932	-0.883856	0.00271464	0.187723
ENSSSCG00000004039	8.4793	1.45003	3.79946	4.11906	1.50713	3.7042	1120.51	0.835325	0.00284167	0.195549
ENSSSCG00000031216	2.15411	1.8331	2.18872	0.89269	1.29612	4.45447	268.042	0.827355	0.00290329	0.198819
ENSSSCG00000001396	10.8131	7.90467	15.8657	8.96246	4.62616	9.39133	1685.07	0.663245	0.00295244	0.20087
ENSSSCG00000017213	4.09563	3.64107	5.71443	2.68093	1.80592	4.92062	279.853	0.728174	0.00296172	0.20087
ENSSSCG00000002470	19.8283	16.1146	23.7245	13.8565	11.9862	19.4517	2569.1	0.570062	0.00302152	0.203945
ENSSSCG00000039731	8.54537	3.70389	12.236	4.94755	6.93459	8.9747	849.931	0.729665	0.00305289	0.205081
ENSSSCG00000036052	376.953	607.289	579.974	1077.4	837.916	440.828	43048.8	-0.670967	0.0031176	0.208436
ENSSSCG00000035568	1.17402	5.32681	2.67438	9.06669	4.00778	0.580655	32.4802	-0.864721	0.00313893	0.208511
ENSSSCG00000039780	2.54406	5.60248	1.83378	3.92017	3.70878	2.4594	1119.06	-0.688517	0.00314829	0.208511
ENSSSCG00000006788	1.03611	0.472537	1.10889	0.467737	0.315075	0.753205	73.0043	0.826905	0.00320653	0.209369
ENSSSCG00000036871	0.451686	1.5471	0.413586	0.814208	0.826391	0.337286	76.4129	-0.838162	0.00322061	0.209369
ENSSSCG00000016050	5.11004	1.63112	8.26236	4.36375	2.2786	4.10248	423.719	0.785307	0.00319784	0.209369
ENSSSCG00000032381	14.1989	10.1708	12.8617	9.31524	4.97954	12.9822	2828.36	0.665448	0.00319972	0.209369
ENSSSCG00000029359	14.6254	13.8892	35.0512	12.8238	5.72078	17.5438	301.05	0.78341	0.003253	0.210505
ENSSSCG00000013853	0.267442	0.0728066	0.286149	0.14618	0.0737752	0.301288	45.1439	0.863815	0.00333218	0.212702
ENSSSCG00000034832	0	0.897948	1.32595	4.67999	8.12883	0.623757	47.7079	-0.801428	0.00331928	0.212702
ENSSSCG00000003368	16.3032	36.9149	25.2593	38.0221	26.2785	19.1146	7111.48	-0.590146	0.00332745	0.212702
ENSSSCG00000006357	32.5964	21.1	39.2361	8.24745	8.20511	11.5539	751.96	0.806443	0.00349801	0.222281
ENSSSCG00000031579	1.20093	3.38078	1.47542	4.01986	1.64293	1.27246	147.773	-0.780399	0.0037607	0.237902
ENSSSCG00000035429	3.31211	1.61582	5.60961	2.95253	2.92626	5.75662	615.422	0.74541	0.00394645	0.248538
ENSSSCG00000011538	13.0613	3.76287	17.6329	9.24205	3.52433	5.31185	1706.7	0.78684	0.0039967	0.250584
ENSSSCG00000006810	0.726581	0.225503	0.0834514	0.198947	0.118111	1.30103	73.3644	0.833199	0.00402864	0.251469
ENSSSCG00000038233	0.245857	0.172452	0.401118	0.0309302	0.0604889	0.421756	31.8288	0.834448	0.00411366	0.255645
ENSSSCG00000039056	3.81526	3.29072	3.91977	1.61448	1.7128	3.58769	838.748	0.682275	0.00413817	0.25604
ENSSSCG00000002290	0.664379	0.314136	0.886152	0.24415	0.218842	0.491448	50.3322	0.833148	0.00415937	0.256228
ENSSSCG00000025689	8.57629	7.78017	8.99529	3.85071	3.82417	8.7727	1018.73	0.68229	0.00418675	0.256793
ENSSSCG00000016855	2.23722	1.86693	3.94453	0.593589	0.885918	1.56606	190.527	0.804136	0.00425677	0.259958
ENSSSCG00000037598	3.05427	2.6126	3.85932	1.0917	1.78404	3.11513	570.211	0.711087	0.00427592	0.260002
ENSSSCG00000016381	0.520945	1.46878	0.541297	1.85058	0.681183	0.654677	192.679	-0.773665	0.00431293	0.261127
ENSSSCG00000014274	8.19825	4.79594	7.39823	6.20779	4.56618	10.0951	1107.2	0.657373	0.00441941	0.26643
ENSSSCG00000007336	0.91312	4.36309	2.91548	5.83559	2.52096	1.60163	184.699	-0.791698	0.00447837	0.268836
ENSSSCG00000003781	0.109355	0.0600365	0.205513	0.0413585	0.0404416	0.136341	33.9091	0.837898	0.0045347	0.26992
ENSSSCG00000033721	4.76972	3.56144	7.21496	3.54011	2.9203	4.7449	333.82	0.64153	0.00452755	0.26992
ENSSSCG00000010278	0.668778	1.96707	0.898663	1.26795	1.43009	0.945384	596.415	-0.661773	0.00459264	0.269935
ENSSSCG00000009831	0.513629	0.74298	0.599886	1.74755	0.916315	0.414419	176.108	-0.77002	0.0045765	0.269935
ENSSSCG00000028062	1.83259	1.05995	1.79467	0.398615	0.370289	1.24238	61.3106	0.829896	0.0046115	0.269935
ENSSSCG00000014598	5.51605	12.4915	7.47336	22.6491	7.47331	7.45505	1580.76	-0.725365	0.0045931	0.269935
ENSSSCG00000002274	11.9144	3.44214	8.93677	4.5363	5.44799	5.23849	626.987	0.729335	0.00474173	0.272673
ENSSSCG00000011553	3.2756	10.497	7.3644	10.825	6.37877	4.41369	1075	-0.66866	0.00472109	0.272673
ENSSSCG00000039745	2.59802	2.05202	2.39759	1.00969	0.914376	2.19928	356.685	0.715736	0.00473648	0.272673
ENSSSCG00000025034	25.1719	21.3938	37.9813	12.1409	13.4651	17.6357	2443.31	0.65635	0.00475491	0.272673
ENSSSCG00000032582	3.03088	1.18529	4.31277	1.27553	0.557485	0.655056	201.448	0.822601	0.00472235	0.272673
ENSSSCG00000018069	14377.3	8472.18	10465.1	4517.57	9463.57	17152	575299	0.726525	0.00481427	0.27385
ENSSSCG00000014827	1.58923	0.951812	2.34526	1.19004	0.629005	1.86706	97.2705	0.773288	0.00480802	0.27385
ENSSSCG00000021749	0.591552	0.2225	1.162	0.433986	0.307298	0.485856	115.56	0.791838	0.00483865	0.274132
ENSSSCG00000007139	2.97842	0.322252	2.0283	0.569587	1.04282	0.774314	117.804	0.828323	0.00490641	0.27479
ENSSSCG00000032383	2.20641	8.65761	4.43375	12.2267	4.73444	5.10641	1096.6	-0.743354	0.00490233	0.27479
ENSSSCG00000001052	6.01168	11.8471	7.53025	9.4103	12.0855	6.35004	1727.21	-0.595531	0.0049087	0.27479
ENSSSCG00000010245	0.747861	4.47298	1.60664	1.91039	4.40026	2.12256	396.007	-0.788544	0.00500272	0.278946
ENSSSCG00000017614	8.56516	5.22314	5.89185	2.48893	2.29791	4.49205	458.14	0.73626	0.00503907	0.279867
ENSSSCG00000004687	114.956	73.511	176.507	34.9873	92.9916	103.692	13002	0.72123	0.00506546	0.280229
ENSSSCG00000032170	28.9887	11.584	31.2256	18.4404	7.81434	11.8517	2843.44	0.722852	0.0050961	0.280823
ENSSSCG00000003753	0.490678	0.367342	1.16432	0.26171	0.186115	1.33475	29.5862	0.818739	0.00513423	0.281395
ENSSSCG00000015559	1.42132	0.810715	1.60107	0.436219	0.186615	0.637305	100.477	0.815563	0.00516632	0.281395
ENSSSCG00000011874	5.98867	4.35135	5.61945	1.86974	1.71379	3.17275	1089.48	0.7222	0.00514997	0.281395
ENSSSCG00000031364	0.314852	6.51611	1.14755	0.219836	1.98243	0.247424	74.177	-0.790989	0.0051931	0.281765
ENSSSCG00000012531	1.65982	0.922349	1.52019	0.378341	0.486781	1.34987	58.4521	0.813484	0.00526083	0.284046
ENSSSCG00000000738	0.845089	0.776373	1.30326	0.156653	0.13616	0.935807	86.3347	0.822943	0.00529188	0.284046
ENSSSCG00000033860	2.05892	1.38778	3.52666	1.56232	1.01745	1.43386	637.901	0.668364	0.00529554	0.284046
ENSSSCG00000013408	7.65098	2.85737	5.11492	3.70808	2.28111	3.42904	451.145	0.708349	0.00543977	0.288133
ENSSSCG00000001478	5.74646	8.57342	5.62633	9.83408	16.2599	6.40173	1090.31	-0.703819	0.00543125	0.288133
ENSSSCG00000013909	1.57166	0.730045	0.957079	0.217301	0.194777	0.987688	47.629	0.819801	0.00545438	0.288133
ENSSSCG00000016290	19.6846	42.4062	14.6353	41.0187	48.7589	30.5867	5727.67	-0.703855	0.00547386	0.288133
ENSSSCG00000032450	7.34734	8.90305	8.31098	18.3421	13.4311	6.45292	1365.28	-0.665167	0.00542732	0.288133
ENSSSCG00000006800	4.33432	2.1287	4.68593	1.52268	1.31712	1.31764	375.617	0.753112	0.0055865	0.291884
ENSSSCG00000037687	0	0.160655	0.0229143	0.374588	0.618103	0	9.37612	-0.648981	0.00558419	0.291884
ENSSSCG00000021712	61.4153	11.5185	56.929	14.2373	42.6528	40.9596	8578.22	0.776174	0.00576621	0.295989
ENSSSCG00000034068	0.218543	0.603113	0.380695	1.09208	0.373021	0.0990809	65.2278	-0.814624	0.00568757	0.295989
ENSSSCG00000002009	1.88158	1.0017	2.18118	1.0802	0.98013	1.48621	161.883	0.689874	0.00574652	0.295989
ENSSSCG00000012277	35.8949	20.8119	26.9515	13.0949	9.07665	15.2889	1062.9	0.706145	0.00576998	0.295989
ENSSSCG00000011681	0.268969	1.07393	0.883008	2.39966	0.510101	0.277359	154.304	-0.809918	0.00574584	0.295989
ENSSSCG00000027361	0.0917568	0.431015	0.209018	0.339176	0.706305	0.200658	58.1737	-0.812217	0.00582349	0.297081
ENSSSCG00000002696	0.0278767	0.496235	0	0.0378469	0.142744	0.0337026	24.0081	-0.716333	0.00583338	0.297081
ENSSSCG00000026924	0.139934	0.66617	0.134862	0.313157	0.269469	0.131764	47.0838	-0.808642	0.00601639	0.304205
ENSSSCG00000022288	16.2185	17.4013	15.0003	30.6872	32.4872	12.7249	3879.57	-0.663423	0.00600142	0.304205
ENSSSCG00000022236	76.6139	51.8715	83.8292	26.5548	24.9254	31.5125	3043.63	0.70338	0.00604205	0.304411
ENSSSCG00000022999	0.671412	1.98013	1.20502	2.30846	1.88685	1.08846	140.002	-0.725411	0.00607339	0.304902
ENSSSCG00000006736	3.29135	1.86567	4.52762	1.25196	2.03343	2.14117	258.931	0.708773	0.00612533	0.306418
ENSSSCG00000029468	0.996766	0.394827	0.973111	0.386647	0.25205	0.846424	38.5212	0.805411	0.00622439	0.307714
ENSSSCG00000021944	3.98712	3.71084	6.37054	1.98009	1.39943	2.86168	555.735	0.705433	0.00622892	0.307714
ENSSSCG00000016261	10.522	8.65148	10.5382	4.4327	6.3446	11.8033	752.752	0.65841	0.00621038	0.307714
ENSSSCG00000040678	1.86709	0.707254	3.68606	1.2145	0.849826	0.963688	148.394	0.775186	0.00623848	0.307714
ENSSSCG00000039185	0.967723	3.64286	2.13438	3.26867	1.6471	1.2939	481.92	-0.686488	0.00663721	0.322617
ENSSSCG00000040985	1.93254	4.2699	1.38497	3.28491	3.03913	1.49636	110.651	-0.734969	0.00665496	0.322617
ENSSSCG00000028052	9.01001	15.9521	10.8387	15.8252	11.8639	8.09915	4570.95	-0.515604	0.00665472	0.322617
ENSSSCG00000008448	12.4787	5.86406	10.3621	7.03977	6.05	7.31676	2306.07	0.599837	0.00660354	0.322617
ENSSSCG00000035760	0.126574	3.75875	0.216247	0.662823	0.324064	0.315616	25.1621	-0.738674	0.00659127	0.322617
ENSSSCG00000027196	8.88606	7.21425	11.6654	4.67248	2.42675	5.84904	477.043	0.702634	0.00667858	0.322653
ENSSSCG00000010522	3.41963	0.173198	7.93799	0.731946	0.19744	0.557211	267.402	0.687365	0.00679068	0.326949
ENSSSCG00000027144	0.128273	0.256082	0.185946	0.895629	0.530772	0.105737	28.07	-0.786057	0.00685	0.328683
ENSSSCG00000040849	0.646463	0.279627	0.728127	0.200611	0.114429	0.280061	48.4349	0.796147	0.00690436	0.329114
ENSSSCG00000017200	1.10607	1.53368	1.74473	0.317745	0.210644	2.3919	249.656	0.795338	0.00690563	0.329114
ENSSSCG00000013553	2.29668	1.6214	3.19191	0.969357	0.582261	1.07901	250.806	0.743429	0.00692986	0.329156
ENSSSCG00000031155	6.79413	5.161	4.0481	2.58113	2.72633	7.81476	1236.87	0.703775	0.00702663	0.332633
ENSSSCG00000037324	0.420119	1.79116	1.20843	2.65162	0.826467	0.574637	158.872	-0.767515	0.00705339	0.332783
ENSSSCG00000007816	0.346229	0.111601	0.176635	0.0377726	0.0205195	0.111187	35.2494	0.779632	0.00711116	0.33439
ENSSSCG00000016821	2.73563	1.32432	4.19901	1.96746	2.4048	4.23709	229.255	0.716894	0.00718254	0.336625
ENSSSCG00000021383	0.433825	0.314938	1.01069	0.240948	0.112193	0.518529	41.0449	0.792915	0.00722997	0.337726
ENSSSCG00000001978	0.48033	0.332802	1.19715	0.466897	0.379383	0.901814	104.261	0.754861	0.00725749	0.337893
ENSSSCG00000010649	0.0171115	0.196426	0.0389793	0.119476	0.282333	0	12.0116	-0.676943	0.00732511	0.339919
ENSSSCG00000015581	0.419527	0.24961	0.840325	0.103413	0.237515	0.211751	152.826	0.773254	0.00738396	0.341527
ENSSSCG00000035420	4.99118	3.64458	5.47949	3.4573	1.15641	4.13928	869.346	0.686704	0.00741126	0.341669
ENSSSCG00000001538	0.130111	0.696832	0.302087	0.60273	0.199303	0.174697	126.991	-0.765869	0.00749992	0.342399
ENSSSCG00000014994	5.75103	10.6745	8.62964	10.975	9.55754	5.11655	1090.5	-0.55368	0.00747153	0.342399
ENSSSCG00000004114	0.923777	2.03709	1.25415	1.41999	1.65055	0.820826	476.184	-0.600858	0.00749844	0.342399
ENSSSCG00000012427	31.6483	31.2002	53.1411	31.5516	23.1298	51.8318	1073.44	0.605628	0.00754505	0.342726
ENSSSCG00000011576	1.54993	5.62655	1.35369	4.5132	1.66086	2.18056	373.173	-0.733102	0.00755566	0.342726
ENSSSCG00000016900	0.572724	0.131928	0.541928	0.133296	0.120315	0.199736	30.1381	0.783785	0.00760897	0.343091
ENSSSCG00000023754	0.30092	0	0.196759	0	0.0507286	0.111164	19.0378	0.672319	0.00761235	0.343091
ENSSSCG00000038706	39.1062	28.7765	65.5061	13.6086	16.2556	14.733	5266.18	0.720299	0.00768743	0.343652
ENSSSCG00000000295	2.5687	1.59093	3.06853	0.988557	0.851565	1.00869	383.972	0.708226	0.00769687	0.343652
ENSSSCG00000013620	0.413146	1.50525	0.509778	0.889441	0.662086	0.543194	202.52	-0.700426	0.00769789	0.343652
ENSSSCG00000029256	8.40862	7.78666	13.6362	7.78096	5.08586	9.53191	1365.11	0.565283	0.00780202	0.347202
ENSSSCG00000035643	0.143581	1.37178	0.654141	2.05276	0.513483	0.241782	36.3836	-0.775283	0.0078288	0.347294
ENSSSCG00000040860	112.206	56.5862	84.3173	78.5676	45.7918	84.819	18925.2	0.595352	0.00785331	0.347294
ENSSSCG00000009951	0.373311	1.95246	0.761805	0.868847	0.517715	0.225664	181.036	-0.764468	0.00792334	0.349295
ENSSSCG00000027229	16.5245	20.8978	25.4243	11.8474	10.4215	31.681	1319.24	0.663963	0.00807812	0.35294
ENSSSCG00000013115	0.297719	0.162608	0.406275	0.160154	0.150212	0.267407	80.6623	0.729974	0.00805905	0.35294
ENSSSCG00000035224	4.23748	4.61971	7.7856	2.63776	1.0169	4.2555	636.686	0.724134	0.00808106	0.35294
ENSSSCG00000035379	6.76237	2.30118	7.86266	2.81689	3.26452	2.50843	310.264	0.715678	0.00819759	0.356601
ENSSSCG00000002962	1.58288	1.15126	1.75756	0.462813	0.334889	0.95203	121.65	0.755711	0.00821545	0.356601
ENSSSCG00000012157	1.21386	2.46139	1.82773	3.31326	1.76092	1.26201	575.163	-0.610161	0.00826587	0.357689
ENSSSCG00000010271	0.63948	0.523137	1.36909	0.553927	0.257145	0.710634	129.79	0.7254	0.00845964	0.364954
ENSSSCG00000032216	16.3752	9.85204	14.7893	10.1571	9.83386	13.0081	2719.48	0.536973	0.0085768	0.367215
ENSSSCG00000002531	0.82402	0.498768	1.08831	0.550866	0.329177	0.93794	75.9068	0.735288	0.00857	0.367215
ENSSSCG00000009396	30.6962	23.7548	32.4803	17.0461	17.3415	23.6461	1576.51	0.544056	0.00859013	0.367215
ENSSSCG00000011825	5.28874	6.68993	5.33908	10.2513	6.60751	3.02112	1807.07	-0.603438	0.00890284	0.371575
ENSSSCG00000000687	0.759052	0.386571	1.38504	0.513763	0.158644	0.49864	73.0526	0.765036	0.00888525	0.371575
ENSSSCG00000036983	47.86	11.0796	52.0238	4.45915	0.959265	11.7554	1540.54	0.691058	0.00871956	0.371575
ENSSSCG00000017333	2.51051	2.07379	2.70687	1.43899	0.864812	1.96006	578.494	0.628763	0.00883778	0.371575
ENSSSCG00000005221	0.895259	2.94109	2.06518	2.99357	3.76539	1.8085	200.551	-0.703594	0.00881935	0.371575
ENSSSCG00000001535	0.323437	0.137511	0.245592	0.0348504	0.0204467	0.206378	25.5637	0.746323	0.00887581	0.371575
ENSSSCG00000009002	2.17526	0.90523	1.93321	0.976892	0.669361	0.838965	190.917	0.70464	0.00887705	0.371575
ENSSSCG00000003344	11.5161	12.9223	19.2481	10.5902	5.83406	16.9058	1219.67	0.622634	0.00889111	0.371575
ENSSSCG00000037132	2.55701	1.98045	4.8215	0.517496	0.525486	0.783188	196.633	0.76942	0.00898242	0.37379
ENSSSCG00000033453	21.8537	20.4874	37.9395	13.7381	10.3956	15.5972	1635.88	0.624465	0.00929828	0.38105
ENSSSCG00000006379	3.07791	1.88138	3.44659	1.13691	0.973972	1.29352	211.196	0.704566	0.00935292	0.38105
ENSSSCG00000002530	15.0774	18.1133	24.8097	10.548	10.8188	25.0104	926.434	0.62586	0.0092402	0.38105
ENSSSCG00000008568	0.758366	4.10524	1.21813	1.83291	2.12418	1.58687	185.368	-0.722273	0.0093017	0.38105
ENSSSCG00000015048	0.167978	0.65135	0.323779	0.721761	0.330825	0.164029	55.5886	-0.760212	0.00920999	0.38105
ENSSSCG00000008228	2.57923	1.28032	6.47085	2.44984	1.16603	1.59916	338.17	0.728466	0.0092123	0.38105
ENSSSCG00000011670	1.15164	3.61488	2.28362	2.37355	2.73144	1.37764	301.713	-0.641308	0.00936123	0.38105
ENSSSCG00000000003	1.33637	2.02067	1.5221	2.2683	3.29777	1.34081	472.523	-0.640367	0.00937296	0.38105
ENSSSCG00000037557	0.850284	3.34578	0.842136	2.02198	1.48637	1.26263	123.14	-0.724068	0.00950918	0.385477
ENSSSCG00000021585	0.159665	0.392609	0.310484	0.521154	0.500737	0.173024	82.267	-0.72955	0.0095917	0.387708
ENSSSCG00000040769	1.04951	4.35584	1.88742	4.49957	2.19991	0.95163	41.1734	-0.762046	0.00972942	0.391661
ENSSSCG00000022434	1.61829	3.62633	2.51277	3.62038	3.56267	2.18609	405.471	-0.592459	0.00974501	0.391661
ENSSSCG00000001498	1.01131	0.550111	0.672999	0.509095	0.213346	0.901544	108.06	0.731402	0.00981059	0.393176
ENSSSCG00000007115	4.31247	5.84124	3.36478	9.68123	4.10219	2.64278	819.188	-0.645857	0.00997388	0.397462
ENSSSCG00000014119	3.16783	3.7079	2.79915	6.41492	4.67663	2.53828	1231.36	-0.598792	0.00995386	0.397462
ENSSSCG00000039071	21.5723	18.55	30.2577	17.8044	9.05474	19.1924	1468.59	0.583043	0.0101043	0.401525
ENSSSCG00000012487	0.523646	0.409068	0.434351	1.9672	0.861405	0.0670929	115.758	-0.757086	0.0101738	0.40315
ENSSSCG00000008601	0.481395	0.254823	0.531683	0.0848789	0.132795	0.324068	38.8798	0.757616	0.0102737	0.405971
ENSSSCG00000034390	2.22949	3.69294	4.9027	0.621645	1.04492	4.7517	611.031	0.74273	0.0103299	0.407049
ENSSSCG00000017340	7.45922	6.12191	9.30926	5.04199	6.04326	9.62029	1152.8	0.56248	0.0104595	0.409867
ENSSSCG00000015923	11.8203	10.4406	21.0911	11.1005	6.55818	11.7946	844.264	0.582979	0.0104351	0.409867
ENSSSCG00000032840	0.0213579	0.159895	0.0121631	0.372814	0.340246	0.0774645	14.6197	-0.671438	0.010526	0.411329
ENSSSCG00000022345	44.2806	47.8474	28.33	60.8943	108.413	38.0397	5412.1	-0.674898	0.0106193	0.412095
ENSSSCG00000013340	0.0441193	0.0480431	0.0593875	0.0980162	0.515727	0.036368	33.0935	-0.708812	0.0105875	0.412095
ENSSSCG00000006165	2.49227	6.24325	3.96775	6.01365	2.94469	2.16238	914.56	-0.607069	0.0106332	0.412095
ENSSSCG00000021596	8.53924	12.2052	10.8359	28.141	16.7511	11.2865	1312.98	-0.638628	0.0106668	0.412265
ENSSSCG00000002349	21.0368	31.2439	20.227	34.4627	34.4919	21.1774	5183.37	-0.530915	0.0107148	0.412989
ENSSSCG00000013354	2322.73	741.284	3726.91	1334.35	1760.66	1402.66	54268.8	0.669867	0.010917	0.418339
ENSSSCG00000021027	0.185116	0.29565	0.0421687	0.387756	0.674062	0.100711	29.2868	-0.73135	0.0109426	0.418339
ENSSSCG00000029438	0.643438	0.423964	0.779795	0.372541	0.248866	0.4541	143.555	0.66168	0.0109096	0.418339
ENSSSCG00000038514	16.0713	13.7156	26.2877	15.9708	9.27362	17.6318	944.489	0.561251	0.0111943	0.421113
ENSSSCG00000012119	349.349	405.584	711.428	324.914	236.402	436.944	15410.6	0.562009	0.0111848	0.421113
ENSSSCG00000032591	39.6074	50.9683	54.9348	19.9658	18.9001	63.9247	857.358	0.6698	0.0111881	0.421113
ENSSSCG00000037645	4.67013	3.60445	5.00172	1.80914	0.803466	2.45988	456.989	0.704263	0.0111349	0.421113
ENSSSCG00000028672	0.345412	0.209073	0.602681	0.196702	0.204886	0.323195	79.7623	0.709031	0.0111837	0.421113
ENSSSCG00000016742	1.85629	1.723	2.73953	1.1657	0.837182	1.68317	274.282	0.627104	0.0111288	0.421113
ENSSSCG00000014875	1.89495	3.67472	1.63537	3.57975	1.67183	1.2565	505.644	-0.625946	0.011304	0.421553
ENSSSCG00000016475	0.378619	0.079565	0.703601	0.139137	0.136052	0.578205	16.0263	0.706965	0.0113004	0.421553
ENSSSCG00000011806	5.31764	9.2822	11.8909	18.0825	13.698	6.04398	2556.1	-0.630454	0.0113123	0.421553
ENSSSCG00000006666	0	0.0932933	0.0133065	0.226589	0.0310191	0.0211866	14.8729	-0.637748	0.0113255	0.421553
ENSSSCG00000032172	0.633664	0.158129	0.360865	0	0	1.50824	11.3175	0.59649	0.0113821	0.422547
ENSSSCG00000025005	0.0104198	0.176816	0	0.0788161	0.0889255	0.0188961	11.0087	-0.629518	0.0114699	0.423574
ENSSSCG00000013490	3.42743	6.24414	2.95532	4.3677	4.72405	2.81598	954.151	-0.555096	0.0114633	0.423574
ENSSSCG00000039355	5.3767	9.13835	5.32397	11.33	6.28352	4.06273	265.468	-0.615342	0.0115325	0.424775
ENSSSCG00000033786	7.83565	2.7065	12.9136	5.22123	2.79148	2.34879	638.671	0.710627	0.0116049	0.42633
ENSSSCG00000000531	0.421878	0.45326	0.245757	0.727041	0.696265	0.181046	133.438	-0.710019	0.011759	0.429753
ENSSSCG00000012267	2.01276	2.50014	2.22053	4.08057	4.56012	2.00511	609.894	-0.622439	0.0117458	0.429753
ENSSSCG00000027030	0.689423	0.267121	0.397785	0.274465	0.0980621	0.361916	72.8769	0.733301	0.0120469	0.436874
ENSSSCG00000029621	2.21865	1.74809	1.47577	0.454406	0.168308	1.9581	214.637	0.73961	0.0121087	0.436874
ENSSSCG00000026232	0.318665	2.62627	0.362952	0.270992	0.678731	0.492691	176.845	-0.740849	0.0120745	0.436874
ENSSSCG00000022689	4.33473	3.90491	6.2595	3.67128	3.61143	6.86546	719.91	0.576046	0.012089	0.436874
ENSSSCG00000003697	0.118165	0.0114146	0.0955134	0.00887152	0.0173497	0.0414754	12.1417	0.660158	0.0120446	0.436874
ENSSSCG00000021591	14.8554	18.2143	11.0826	29.2731	17.6506	11.1464	1292.35	-0.58907	0.01224	0.440484
ENSSSCG00000032583	11.2726	25.5513	18.8879	23.1315	17.1758	11.8246	2683.15	-0.517658	0.012297	0.441408
ENSSSCG00000033025	1.07111	1.70698	1.37819	1.97206	1.70706	0.853668	438.291	-0.555759	0.0124354	0.442997
ENSSSCG00000013024	0.483658	0.236658	0.518471	0.275899	0.0971216	0.610533	37.2299	0.738018	0.0124168	0.442997
ENSSSCG00000022512	0.159312	0.577509	0.334256	0.887932	0.400729	0.205278	46.8487	-0.735503	0.0124135	0.442997
ENSSSCG00000033512	47.0528	35.0103	69.2348	15.0957	19.4224	17.3033	5509.33	0.671589	0.0126953	0.445597
ENSSSCG00000017203	26.1801	26.6781	37.5967	20.2771	20.1057	35.0017	1816.17	0.527614	0.0126938	0.445597
ENSSSCG00000039962	720.992	751.152	1182.21	692.346	589.489	1081.14	36533.2	0.523429	0.012551	0.445597
ENSSSCG00000023591	2.58774	2.53794	3.40751	1.66677	0.707219	2.45144	733.414	0.646396	0.0126176	0.445597
ENSSSCG00000022980	0.435068	1.25713	0.573775	0.373056	3.27004	0.612503	92.7239	-0.733778	0.012698	0.445597
ENSSSCG00000012490	4.43368	4.66256	4.83706	8.97327	7.21713	2.48629	1009.53	-0.620858	0.0126265	0.445597
ENSSSCG00000040651	3.77468	1.27364	2.11936	0.412451	0.423472	0.465995	74.5882	0.731427	0.0127354	0.445802
ENSSSCG00000021997	7.3446	31.1145	14.2052	16.3827	10.5561	9.49343	2331.5	-0.628455	0.0129802	0.447707
ENSSSCG00000016577	83.8593	81.8914	113.16	69.5629	59.9216	104.693	3016.23	0.501868	0.0129161	0.447707
ENSSSCG00000028978	0.73713	1.57711	0.946963	1.3798	1.10212	0.761649	353.512	-0.553525	0.0129694	0.447707
ENSSSCG00000000298	14.8782	13.0007	19.6188	15.0472	7.95762	22.6405	626.67	0.598716	0.0129781	0.447707
ENSSSCG00000014232	2.36959	1.54686	1.6623	1.27856	1.02163	2.08541	386.66	0.602005	0.0129428	0.447707
ENSSSCG00000015474	6.66883	10.9722	10.5387	18.1102	8.81752	4.7073	3121.44	-0.599477	0.0128494	0.447707
ENSSSCG00000014908	1.25264	2.97385	1.75449	1.87137	3.06264	0.828839	108.132	-0.689933	0.013126	0.448351
ENSSSCG00000007983	13.7244	24.581	22.9194	27.8192	32.6994	16.2953	2707.96	-0.551966	0.0130712	0.448351
ENSSSCG00000029811	8.4291	11.4626	7.39244	14.1826	12.1079	7.56658	1939.06	-0.528342	0.0131182	0.448351
ENSSSCG00000002919	33.1186	26.3457	40.3387	10.3036	9.88289	14.6779	612.8	0.675075	0.013032	0.448351
ENSSSCG00000007625	18.0899	17.6936	23.2889	8.69174	6.28387	12.9926	2031.84	0.61833	0.0132085	0.448995
ENSSSCG00000017754	75.6367	19.7594	68.4219	20.1879	63.405	70.4084	4268.79	0.692249	0.0131844	0.448995
ENSSSCG00000017682	1.50569	3.54769	2.1038	5.30745	1.50414	1.62324	544.977	-0.651691	0.013491	0.457495
ENSSSCG00000035998	0.124227	0.011535	0.253368	0.0840481	0.00657478	0.0812065	29.5949	0.685999	0.0136399	0.461434
ENSSSCG00000006192	10.9834	9.60578	10.4172	4.54793	4.64347	8.76256	757.079	0.599363	0.0137981	0.465669
ENSSSCG00000012409	14.9104	12.6402	16.3362	14.3434	9.01568	24.8212	1913.54	0.588452	0.0141449	0.466751
ENSSSCG00000031707	3.43176	5.93598	3.29777	5.86612	4.62436	3.55589	1527.56	-0.509681	0.0139698	0.466751
ENSSSCG00000000025	1.36308	1.34145	2.36157	0.552942	0.371378	0.892153	218.814	0.693164	0.0141431	0.466751
ENSSSCG00000014672	2.41882	2.66221	5.1671	1.88062	1.21994	2.36564	456.176	0.622715	0.0141168	0.466751
ENSSSCG00000013041	4.50053	4.41381	5.8274	1.46019	1.27502	2.97244	680.891	0.669981	0.0139887	0.466751
ENSSSCG00000008013	0.696574	2.30844	1.45983	2.62636	1.35276	1.02742	156.56	-0.6568	0.0141545	0.466751
ENSSSCG00000013235	0.121933	0.450052	0.280988	0.66987	0.154881	0.102848	94.4476	-0.719715	0.0140794	0.466751
ENSSSCG00000038491	0.101583	0.841615	0.254543	0.248247	0.208066	0.119743	78.5608	-0.724641	0.0139765	0.466751
ENSSSCG00000028338	2.79767	3.66871	7.06805	1.59591	1.52151	2.96577	436.785	0.664417	0.0138979	0.466751
ENSSSCG00000010273	0.868556	0.0722487	0.494634	0.231628	0.411806	1.31259	31.1881	0.700447	0.014161	0.466751
ENSSSCG00000027745	0.918104	0.694997	1.40334	0.706971	0.3573	0.727262	217.632	0.629172	0.0142456	0.468444
ENSSSCG00000002739	0.62573	0.922026	0.944602	1.88398	1.22626	0.54486	192.414	-0.649715	0.0143981	0.472359
ENSSSCG00000012038	0.128137	0.420261	0.104247	0.191718	1.81218	0.232375	26.1831	-0.664115	0.0145086	0.473379
ENSSSCG00000033858	1.55418	1.22265	1.46829	0.939351	0.557513	1.38739	278.983	0.608153	0.0145299	0.473379
ENSSSCG00000017018	1.14156	2.03618	0.211216	3.71625	1.80049	0.310092	593.127	-0.688081	0.0145058	0.473379
ENSSSCG00000005023	0.559635	0.749372	0.870612	2.87503	2.08128	0.853991	92.3372	-0.714751	0.01471	0.475949
ENSSSCG00000017996	88.7712	61.9333	69.4324	63.4486	59.4408	134.273	11347	0.596524	0.0146975	0.475949
ENSSSCG00000011077	10.7537	20.6544	11.9966	20.1055	16.3735	12.7238	852.691	-0.518434	0.01467	0.475949
ENSSSCG00000010896	0.106452	0.0204345	0.151558	0.0428809	0.0232946	0.0371247	28.6436	0.708404	0.0148093	0.478066
ENSSSCG00000011324	0.646274	1.15788	1.15132	1.98624	2.52675	0.706209	77.8588	-0.704623	0.014938	0.480024
ENSSSCG00000012566	1.05904	0.498781	1.27417	0.663935	0.538891	0.639053	195.728	0.622721	0.0149193	0.480024
ENSSSCG00000027722	5.76276	3.70507	5.83103	4.92684	2.57979	5.27792	837.763	0.549839	0.0149936	0.480715
ENSSSCG00000032083	30.2655	22.7888	33.1649	27.7555	17.5486	34.3734	2898.34	0.511799	0.0151573	0.483766
ENSSSCG00000023503	3.98604	2.28414	3.64753	1.37439	1.18239	1.31804	376.594	0.656117	0.0151549	0.483766
ENSSSCG00000002452	33.093	23.8923	37.0178	22.5716	16.0077	21.2524	3034.91	0.510879	0.0153079	0.48747
ENSSSCG00000005916	1.22062	3.13866	0.975624	2.23865	1.06811	1.0809	419.024	-0.63105	0.0153652	0.48819
ENSSSCG00000006774	6.32346	4.43227	5.97745	4.26178	3.94737	5.85057	983.661	0.50387	0.0154288	0.489112
ENSSSCG00000009768	5.90104	4.60378	7.02185	3.87627	3.55179	4.73116	598.404	0.511373	0.0155468	0.491747
ENSSSCG00000017251	0.343996	0.981066	0.522405	0.57187	0.64773	0.263642	125.323	-0.65269	0.0155823	0.491765
ENSSSCG00000038192	0.0545285	0.232839	0.162168	0.327851	0.193039	0.0878991	53.6167	-0.709137	0.0156292	0.492145
ENSSSCG00000030277	2.47186	4.28692	2.94123	4.70848	3.23701	1.41492	212.969	-0.60898	0.0158162	0.492633
ENSSSCG00000028674	0.0769965	0.499572	0.0701579	0.0403205	0.192752	0.0314172	35.979	-0.685637	0.0157395	0.492633
ENSSSCG00000036512	7.6835	4.14137	10.1626	6.18417	6.4345	8.36416	1938.44	0.551283	0.0157675	0.492633
ENSSSCG00000004622	6.89229	6.61155	6.3332	13.1638	10.4185	4.05623	1247.33	-0.596513	0.0158542	0.492633
ENSSSCG00000038153	0.131074	0.0899506	0.167952	0.0285997	0.0466094	0.219131	26.7092	0.702181	0.0158317	0.492633
ENSSSCG00000017567	0.938158	3.91611	1.7809	3.12634	2.31299	1.90756	152.33	-0.653331	0.0157746	0.492633
ENSSSCG00000026536	4.92338	13.4351	6.32719	9.34611	7.5648	6.8807	2075.15	-0.539968	0.016078	0.497012
ENSSSCG00000004834	1.65494	2.31497	1.84648	3.79932	2.56213	1.23519	185.574	-0.618226	0.0160342	0.497012
ENSSSCG00000001506	0.23636	0.731391	0.141335	0.570735	0.154649	0.085727	49.0475	-0.70897	0.0161008	0.497012
ENSSSCG00000001612	0.0475932	0.281649	0.158751	0.407471	0.104445	0.064732	47.0875	-0.709255	0.0161435	0.49724
ENSSSCG00000013349	19.9715	13.3579	24.794	11.5395	16.3474	18.2545	1539.39	0.530989	0.0161982	0.49784
ENSSSCG00000023396	71.0399	84.1577	66.9404	98.3835	145.431	57.3515	3563.92	-0.573309	0.0163056	0.498585
ENSSSCG00000034993	16.2549	35.3274	29.1993	39.0613	57.3598	29.6425	3073.5	-0.600394	0.016282	0.498585
ENSSSCG00000001076	1.00828	1.74278	1.48647	1.5035	2.39896	0.696572	317.182	-0.617857	0.0163285	0.498585
ENSSSCG00000024393	0.729726	0.251174	0.845473	0.387989	0.307805	0.416397	73.0724	0.684989	0.0164813	0.502163
ENSSSCG00000021866	6.40623	1.99832	6.88198	1.22837	1.07688	0.429058	75.5201	0.699742	0.0165553	0.50225
ENSSSCG00000017095	2.24651	1.95704	2.11676	6.91593	2.48659	0.716037	371.845	-0.688884	0.0165474	0.50225
ENSSSCG00000007881	3.08569	2.91983	2.09123	8.7902	3.53505	2.21555	506.124	-0.656398	0.0165974	0.502444
ENSSSCG00000032928	0.0380869	0.456216	0.202441	0.48754	0.288928	0.0460466	18.1008	-0.664442	0.0168066	0.505668
ENSSSCG00000034570	911.42	123.88	1545.73	488.063	999.045	1318.27	60273	0.695608	0.0167834	0.505668
ENSSSCG00000011407	12.366	10.8729	15.369	9.83271	6.98863	11.3355	1387.58	0.483586	0.0168472	0.505668
ENSSSCG00000023785	0.614036	0.385916	1.08792	0.132325	0.1984	0.254328	53.6879	0.705682	0.0168179	0.505668
ENSSSCG00000012002	1.41498	0.328792	0.951125	0.34012	0.654601	0.509	144.257	0.687067	0.016943	0.505915
ENSSSCG00000024018	1.5971	1.17915	2.35724	1.11073	0.451647	1.22536	129.317	0.659762	0.016963	0.505915
ENSSSCG00000022250	1.81405	1.25921	1.70993	0.982712	1.00838	2.07972	135.321	0.628821	0.0169262	0.505915
ENSSSCG00000013849	24.7027	19.8123	29.9876	17.9173	12.0223	17.3453	4132.77	0.501103	0.0170846	0.508465
ENSSSCG00000040673	20.2184	17.5747	16.0643	8.17161	9.69573	19.1715	1683.44	0.580947	0.0172315	0.511757
ENSSSCG00000008965	0.0289408	0.418882	0.0494444	0.202071	0.0576307	0.0459231	16.5028	-0.64359	0.017361	0.51452
ENSSSCG00000036954	1.20456	2.68826	1.37197	1.15103	3.05338	0.799191	164.921	-0.666905	0.017398	0.514535
ENSSSCG00000036475	0.0341555	0.0123977	0.102561	0	0.00706649	0.047863	10.1147	0.582109	0.0174451	0.514848
ENSSSCG00000016542	0.0335543	0.276322	0.143316	0.409997	0.190908	0.0456377	19.8801	-0.670472	0.0176192	0.518903
ENSSSCG00000025537	4.766	3.50601	6.40696	1.82987	1.27895	1.6022	547.425	0.658742	0.0177728	0.521631
ENSSSCG00000036152	4.13682	4.01236	6.32683	2.25019	1.52021	3.10283	280.473	0.622995	0.0177858	0.521631
ENSSSCG00000024344	2.35287	1.48334	3.25111	0.734949	1.34572	1.1734	259.125	0.643718	0.0179014	0.522846
ENSSSCG00000039703	4.24315	3.77388	6.19233	4.20329	3.22835	6.32363	706.481	0.533684	0.0178806	0.522846
ENSSSCG00000003101	1.39414	7.24763	2.55769	2.8092	4.9189	3.31727	371.766	-0.652381	0.0179811	0.52297
ENSSSCG00000007281	214.595	150.908	266.195	169.614	169.938	211.95	10656.6	0.469145	0.0180638	0.52297
ENSSSCG00000037248	2.17974	17.769	17.6546	41.5716	10.7481	6.25879	119.584	-0.698485	0.0179699	0.52297
ENSSSCG00000039261	1.53318	3.2208	1.28473	1.79121	2.10936	1.3052	580.674	-0.562936	0.018075	0.52297
ENSSSCG00000011304	0.853771	1.49139	1.36464	1.742	1.71633	0.854144	439.794	-0.542051	0.018091	0.52297
ENSSSCG00000003923	6.22947	8.73523	6.30763	9.24714	8.8522	4.96745	1165.45	-0.486262	0.018159	0.523864
ENSSSCG00000030638	0.95185	0.527078	1.85174	0.485111	0.909183	1.07728	131.215	0.659682	0.0183414	0.528046
ENSSSCG00000026367	3.24096	5.97443	4.28184	6.56851	4.02204	3.09649	1160.61	-0.494324	0.0183841	0.528197
ENSSSCG00000036438	24.4338	16.7429	16.4303	14.3647	7.71166	18.7424	1285.11	0.572049	0.018567	0.531288
ENSSSCG00000038804	1.71737	1.36262	2.10652	0.819902	1.05226	4.47199	42.6004	0.694418	0.0185653	0.531288
ENSSSCG00000003524	33.5419	29.8136	55.0279	12.3631	12.5113	13.7556	2575.22	0.639954	0.0188871	0.537828
ENSSSCG00000038838	0.157911	0.0663684	0.331315	0.0483582	0.0756577	0.241152	17.4431	0.663773	0.0189099	0.537828
ENSSSCG00000014272	0.195949	0.626701	0.0546568	0.223373	0.200219	0.0797725	52.8783	-0.690655	0.018904	0.537828
ENSSSCG00000030088	1.17125	0.766848	1.06148	0.146558	0.272286	0.77653	52.3253	0.692169	0.0190269	0.540065
ENSSSCG00000007240	1.78975	0.842467	1.54761	0.36918	0.483598	0.401638	140.765	0.682089	0.0191266	0.541806
ENSSSCG00000039514	123.229	113.023	188.112	133.103	66.5661	147.417	6061.72	0.517666	0.0192315	0.543685
ENSSSCG00000014441	9.35701	5.74774	6.98784	3.98856	2.52209	3.75789	1766.52	0.595879	0.0194971	0.546206
ENSSSCG00000016267	38.8068	29.2488	48.9827	35.589	20.8925	33.8688	3537.66	0.483048	0.0194042	0.546206
ENSSSCG00000035662	0.0899576	5.38769	0.922138	2.40773	0.614179	0.326273	15.8995	-0.604572	0.0195143	0.546206
ENSSSCG00000005970	0.467697	0.943327	0.472288	1.02119	0.466356	0.236086	114.49	-0.651996	0.0194039	0.546206
ENSSSCG00000028076	0.477116	1.31194	0.394752	0.832832	0.629983	0.506085	143.074	-0.63149	0.019493	0.546206
ENSSSCG00000028101	3.23094	4.706	4.52111	10.0288	4.33677	3.01333	699.482	-0.587756	0.0195546	0.546251
ENSSSCG00000013004	1.38228	1.0083	2.30102	1.00019	1.11918	1.69526	150.941	0.602483	0.0197891	0.551708
ENSSSCG00000001958	2.23527	1.82592	3.04577	1.45094	1.12942	1.55079	424.656	0.543276	0.0201308	0.552122
ENSSSCG00000008213	0.310539	0.0664236	0.454753	0.137667	0.151441	0.26817	29.5817	0.683256	0.0200428	0.552122
ENSSSCG00000014894	0.0601091	0.237601	0.062986	0.181868	0.0574547	0.00436027	37.5304	-0.66356	0.0199415	0.552122
ENSSSCG00000034297	3.13121	3.05378	4.40339	2.46328	0.736235	3.53451	336.851	0.63577	0.0200581	0.552122
ENSSSCG00000005586	0.319368	0.115924	0.209434	0.0675726	0.0220248	0.280809	16.8269	0.64454	0.0198626	0.552122
ENSSSCG00000002469	1.62221	0.924519	1.21721	1.05231	0.779528	1.62001	210.134	0.59181	0.0201014	0.552122
ENSSSCG00000031649	4.16994	3.27946	5.57704	3.23505	1.33004	4.61174	109.796	0.643585	0.0200736	0.552122
ENSSSCG00000007772	0.588304	1.63122	0.694883	2.02848	1.11572	0.691496	47.925	-0.678623	0.0201562	0.552122
ENSSSCG00000004636	4.43908	7.32738	7.03825	9.0555	6.65026	3.32137	1988.14	-0.513171	0.0200193	0.552122
ENSSSCG00000038824	0.0483539	0.182904	0.0753645	0.278386	0.0608139	0.0553825	41.7557	-0.68472	0.0202329	0.553152
ENSSSCG00000026402	0.213276	0.21289	0.58889	0.0376046	0.0478021	0.117204	56.3037	0.676896	0.020338	0.554947
ENSSSCG00000032652	1.51297	1.04178	1.27647	0.407557	0.167379	0.749448	114.291	0.680527	0.0204172	0.554962
ENSSSCG00000017601	1.37789	0.724244	0.583783	2.54849	3.26458	0.784642	225.016	-0.679144	0.0203843	0.554962
ENSSSCG00000015119	2.0006	1.52374	2.55161	1.88552	0.794401	2.14471	327.136	0.577851	0.0205907	0.557845
ENSSSCG00000021443	8.04535	4.19627	5.97391	4.53168	4.52868	5.82529	798.966	0.527722	0.0206024	0.557845
ENSSSCG00000016318	15.0212	6.2318	30.3628	5.94703	18.4736	17.9363	1103.2	0.650344	0.02065	0.558065
ENSSSCG00000001917	14.5885	26.5979	21.28	33.2133	20.1744	16.129	3153.74	-0.481119	0.0209876	0.566104
ENSSSCG00000003584	1.01699	0.673575	1.32953	0.405657	0.12373	0.318982	183.785	0.675396	0.0210941	0.567889
ENSSSCG00000010184	135.444	82.784	57.8359	58.5238	14.8024	90.5277	11740.7	0.652572	0.021406	0.573246
ENSSSCG00000036403	1.1862	0.46009	0.640788	0.22875	0.27767	0.350331	73.2755	0.676014	0.021392	0.573246
ENSSSCG00000035667	0.454165	3.24356	1.31169	2.01968	1.13203	1.25994	266.215	-0.64605	0.021415	0.573246
ENSSSCG00000031519	0.326088	0.0263918	0.125476	0.164095	0.0300857	0.267708	34.7335	0.655215	0.0214761	0.573793
ENSSSCG00000009281	26.0119	51.2328	33.6823	70.3216	31.6645	32.1064	2717.95	-0.530974	0.0216714	0.577919
ENSSSCG00000015785	0.133871	0.744503	0.200397	0.169139	0.208913	0.0728317	60.1674	-0.676601	0.0218523	0.579687
ENSSSCG00000035570	0.21569	0.718769	0.555583	0.938349	0.445557	0.303893	146.384	-0.631807	0.0218665	0.579687
ENSSSCG00000040557	0.635132	1.33841	0.797597	1.19394	0.809198	0.388856	146.15	-0.603242	0.021826	0.579687
ENSSSCG00000016130	0.199471	0.616071	0.617432	0.852036	0.654234	0.329819	215.157	-0.618589	0.0219021	0.579687
ENSSSCG00000026680	0.428231	1.11139	0.376261	0.669191	0.765734	0.244071	45.5273	-0.672397	0.0219782	0.579725
ENSSSCG00000010241	0.316316	1.24543	0.700539	0.770279	1.05982	0.642682	252.463	-0.607092	0.0219858	0.579725
ENSSSCG00000021434	0.417739	1.59071	0.881104	1.5664	0.9683	0.561158	59.3444	-0.661416	0.0220786	0.581087
ENSSSCG00000011239	1.43291	1.19337	1.81394	0.770959	0.618809	0.862924	479.747	0.559528	0.0221917	0.582976
ENSSSCG00000035443	3.51344	0.965718	2.14586	0.35553	0.0579414	0.507878	23.053	0.614785	0.02225	0.58342
ENSSSCG00000003374	0.269552	0.18685	0.298486	0.0435664	0.0340805	0.305517	24.0175	0.650828	0.022337	0.584617
ENSSSCG00000029866	30.043	7.49716	40.3334	25.5894	9.32642	12.2611	1348.69	0.639917	0.0226531	0.585369
ENSSSCG00000022009	0.0713641	0.437586	0.46447	1.41179	0.533636	0.258835	47.7323	-0.66649	0.0227155	0.585369
ENSSSCG00000029413	4.19738	9.90261	6.12511	8.26145	5.75898	4.91274	1052	-0.490523	0.0227079	0.585369
ENSSSCG00000027467	0.422201	0.982296	0.383256	0.749904	0.49126	0.388583	166.647	-0.5918	0.0226849	0.585369
ENSSSCG00000014242	1.36406	2.44193	2.18528	2.94572	2.09161	1.09086	418.414	-0.532979	0.0225909	0.585369
ENSSSCG00000003616	22.6953	27.0124	37.814	22.9394	14.7326	35.807	1166.61	0.52895	0.0226227	0.585369
ENSSSCG00000027998	0.0180845	0.0090259	0.259534	0.0484035	0.00823138	0.0442746	31.3197	0.614464	0.0225711	0.585369
ENSSSCG00000003231	7.59785	6.37574	11.3933	6.43197	3.51625	6.32601	404.534	0.543531	0.0227807	0.585369
ENSSSCG00000016057	139.703	58.7136	108.887	37.9807	87.0677	69.089	20626.7	0.592019	0.0227801	0.585369
ENSSSCG00000003600	292.233	156.38	319.351	268.014	167.853	251.484	22340.1	0.499315	0.0227697	0.585369
ENSSSCG00000036618	5.3486	4.61865	8.34721	2.38381	2.33486	2.49622	1142.25	0.595981	0.0228775	0.586787
ENSSSCG00000033623	0.629004	0.604612	1.42754	0.517804	0.400288	0.559782	272.285	0.587264	0.023074	0.58958
ENSSSCG00000009166	0.747446	0.902533	1.18774	1.445	2.79849	0.661343	204.791	-0.645815	0.0231118	0.58958
ENSSSCG00000027056	1.03797	1.50459	1.30559	2.09018	1.82816	0.646544	145.14	-0.60313	0.0230352	0.58958
ENSSSCG00000033111	0.0210603	0.147155	0.0479745	0.857778	0.263611	0.076385	10.3412	-0.553312	0.0234414	0.594763
ENSSSCG00000026890	0.120918	0.329601	0.381387	0.303073	0.142885	1.57293	101.299	0.660672	0.0234346	0.594763
ENSSSCG00000006191	0.543799	0.0236006	0.457799	0.0962987	0.147972	0.171508	19.283	0.621935	0.023364	0.594763
ENSSSCG00000005303	1.64871	2.65947	1.95106	3.66144	1.74442	1.26474	620.691	-0.534017	0.0235158	0.595578
ENSSSCG00000032277	1.77104	8.64275	5.37914	18.0907	5.15014	3.21175	32.6256	-0.661724	0.0235701	0.595883
ENSSSCG00000038412	0.512199	1.44359	0.480434	2.76987	0.685686	0.57371	32.8549	-0.662833	0.023763	0.599685
ENSSSCG00000038360	1.60775	1.24011	2.72599	1.33943	0.748419	1.88853	81.4178	0.631675	0.0238965	0.601979
ENSSSCG00000001765	9.13093	17.4696	9.81319	10.0906	12.849	6.90001	2984.96	-0.494881	0.0240958	0.603765
ENSSSCG00000014933	1.20999	0.703274	1.72705	0.780674	0.927194	0.955487	322.477	0.549363	0.024029	0.603765
ENSSSCG00000013283	0.256288	0.814597	0.414814	0.706364	0.422097	0.238502	64.7196	-0.646167	0.0240556	0.603765
ENSSSCG00000025631	1.81278	3.39044	2.29293	2.3538	3.52843	1.34093	241.216	-0.567712	0.0241713	0.604582
ENSSSCG00000028858	2.24771	1.09613	1.85656	1.18803	1.49361	2.21701	188.758	0.587749	0.0244469	0.608241
ENSSSCG00000015701	4.44307	8.04585	6.04988	9.06799	8.69205	6.1322	1865.98	-0.486355	0.0244084	0.608241
ENSSSCG00000027922	7.38357	10.2293	7.21583	13.8836	8.54828	6.35732	1819.03	-0.481014	0.0243664	0.608241
ENSSSCG00000003479	3.82708	3.21055	5.15887	2.33339	1.05396	2.40881	271.897	0.603163	0.0245635	0.610065
ENSSSCG00000026414	24.401	35.1256	45.3008	16.38	13.8567	36.9036	577.871	0.580785	0.024698	0.611254
ENSSSCG00000012326	0.695695	0.793641	0.864828	2.08178	1.32542	0.699304	254.616	-0.602729	0.02466	0.611254
ENSSSCG00000033909	11.5274	12.8129	16.8725	2.71971	3.96048	7.92892	1193.54	0.629537	0.0248455	0.613
ENSSSCG00000008794	0.685391	0.452028	1.13612	0.405917	0.292466	0.427262	85.4397	0.634261	0.0248555	0.613
ENSSSCG00000001395	0.52141	2.16194	0.776606	0.956825	1.41483	0.618256	49.8254	-0.657425	0.0249961	0.614321
ENSSSCG00000012832	0.842163	1.6655	0.545179	1.55806	0.408498	0.241575	353.432	-0.64507	0.0249747	0.614321
ENSSSCG00000017635	0.853444	1.96858	1.24791	1.785	1.45671	0.752938	108.089	-0.594294	0.0250397	0.614322
ENSSSCG00000016903	0.372298	0.455539	1.90134	0.153732	0.327978	0.500921	46.501	0.65639	0.0251239	0.614498
ENSSSCG00000006572	12.0744	8.68075	9.81725	8.887	4.79542	10.1789	2112.76	0.506984	0.0251697	0.614498
ENSSSCG00000035634	3.08452	2.35005	2.32301	1.28195	1.00999	2.08337	303.095	0.580771	0.0251776	0.614498
ENSSSCG00000010908	3.91106	3.2039	5.98178	2.28046	1.49756	1.89661	695.953	0.580509	0.0252634	0.615529
ENSSSCG00000015720	8.01668	6.90359	13.8387	9.25626	2.66124	9.07781	1229.8	0.581728	0.0253441	0.615576
ENSSSCG00000005311	1.04179	0.658605	1.63484	0.0942925	0.197576	0.262398	50.8205	0.647261	0.0254399	0.615576
ENSSSCG00000000802	0.932894	0.372482	0.345328	0.0814208	0.0530772	0.2009	53.7936	0.645147	0.025408	0.615576
ENSSSCG00000001233	8.00705	4.97084	7.38275	4.27571	2.18249	3.53063	407.414	0.58341	0.0253859	0.615576
ENSSSCG00000017608	3.68249	3.85133	5.69622	9.54821	9.12535	3.35678	567.906	-0.592009	0.0256226	0.618934
ENSSSCG00000023498	0.159331	0.67766	0.291937	1.01575	0.370489	0.383164	64.502	-0.654728	0.0258462	0.622205
ENSSSCG00000037096	5.77213	5.51461	7.98998	6.29417	3.11627	8.31396	1103.81	0.524553	0.02584	0.622205
ENSSSCG00000005510	6.76058	12.676	8.28342	9.92844	8.87435	6.22381	1745.13	-0.441558	0.0259088	0.622651
ENSSSCG00000026931	16.2247	16.1359	22.7775	15.6116	12.3126	23.0658	1405.12	0.477358	0.0259652	0.622944
ENSSSCG00000011666	0	0.60478	0.0310149	0.158441	0	0.0246909	17.3605	-0.506139	0.0260408	0.623696
ENSSSCG00000026964	0.410571	1.62485	1.03979	1.25348	0.720023	0.446738	172.609	-0.610298	0.0261493	0.625235
ENSSSCG00000000647	10.2124	6.13579	6.23869	16.0345	18.4214	4.41478	805.09	-0.620895	0.0262566	0.626737
ENSSSCG00000014838	2.38533	1.17266	2.44923	1.59	1.64193	1.82015	684.945	0.51161	0.0263969	0.629023
ENSSSCG00000037849	0.605609	0.0585013	0.667525	0.0454677	0	0.0177139	10.824	0.504518	0.0265159	0.629731
ENSSSCG00000015283	4.3085	9.01928	5.65563	8.24132	4.95558	4.40755	1944.44	-0.470909	0.0265016	0.629731
ENSSSCG00000039146	5.72667	12.1928	7.2886	5.17939	15.7677	5.44372	825.855	-0.592564	0.0266349	0.630947
ENSSSCG00000011848	12.3026	14.8284	13.7749	28.8249	15.1779	10.2648	4403.49	-0.515551	0.0266566	0.630947
ENSSSCG00000016778	2.82719	0.557615	2.37435	1.95022	1.5659	2.42146	274.994	0.621336	0.0267486	0.632065
ENSSSCG00000039537	0.0846962	0.0499572	0.105237	0.00896011	0	0.118687	15.1561	0.566624	0.0268144	0.632559
ENSSSCG00000017194	4.6001	6.30605	7.98721	2.52193	2.90804	7.5636	244.498	0.599471	0.0269572	0.633809
ENSSSCG00000022739	5.21552	6.52057	4.22832	7.03718	8.54231	4.39133	1313.89	-0.507258	0.0269568	0.633809
ENSSSCG00000006928	117.815	220.656	134.551	225.362	259.212	182.298	14224.7	-0.510863	0.027128	0.636764
ENSSSCG00000005504	0.0411164	0.100739	0.0468307	0.156591	0.106333	0.0203356	19.5175	-0.632917	0.0272818	0.639309
ENSSSCG00000023045	1.56127	3.32435	1.24844	1.87732	2.20171	1.5615	745.696	-0.528965	0.0275146	0.641733
ENSSSCG00000011286	0.594834	0.788264	0.770952	1.14573	1.5988	0.325476	80.2427	-0.638786	0.0275217	0.641733
ENSSSCG00000029239	1.12813	0.481148	1.15643	0.322236	0.443462	0.437068	60.3766	0.645003	0.0274484	0.641733
ENSSSCG00000025240	22.1621	33.3037	23.1599	44.0038	43.793	29.9154	6941.65	-0.505507	0.0278727	0.647776
ENSSSCG00000040095	0.517046	1.53574	0.445269	1.13	1.93725	1.0177	83.3801	-0.64232	0.0278504	0.647776
ENSSSCG00000034866	0.447824	1.81158	0.756145	0.969126	0.531931	0.487985	193.462	-0.604532	0.0283168	0.657014
ENSSSCG00000034873	0.121587	0.672718	0.284883	0.206172	0.371579	0.154347	79.9647	-0.640567	0.0284004	0.657873
ENSSSCG00000017373	3.85455	2.1714	8.12848	2.93115	4.29925	6.43648	115.446	0.62156	0.0284947	0.658975
ENSSSCG00000006003	0.0991485	0.184742	0.1054	0.246143	0.376072	0.0719216	26.0058	-0.639044	0.0286161	0.660699
ENSSSCG00000024648	1.53411	2.61902	2.11965	3.28687	1.90882	1.37284	692.361	-0.484751	0.0288408	0.664799
ENSSSCG00000037744	0.0650669	0.454644	0.259385	0.353353	0.462749	0.201579	51.6295	-0.644228	0.0289615	0.666492
ENSSSCG00000038436	3.67933	5.92646	4.55203	6.33857	4.32269	2.80196	1037.89	-0.45811	0.0290364	0.667127
ENSSSCG00000008307	0.682453	0.626918	0.827993	0.586997	0.292619	1.0717	130.846	0.601042	0.0290908	0.66729
ENSSSCG00000028010	1.08109	0.703437	0.893863	0.577781	0.364498	0.689821	168.903	0.568775	0.0295102	0.669983
ENSSSCG00000006372	2.89528	2.50624	3.78835	1.70888	0.853946	1.68437	445.895	0.571668	0.0294604	0.669983
ENSSSCG00000003201	2.90573	2.44895	4.96872	1.78439	2.77427	3.30212	372.427	0.535446	0.0294987	0.669983
ENSSSCG00000004990	0.0253062	0.0884115	0.0432349	0.228229	0.100786	0.0172096	12.2005	-0.575093	0.0295406	0.669983
ENSSSCG00000017387	0.353181	0.24186	0.500494	0.248511	0.219636	0.428233	76.4647	0.604828	0.0295284	0.669983
ENSSSCG00000004923	0.343683	0.834782	0.508882	1.1865	0.573581	0.301244	50.2547	-0.636466	0.0293526	0.669983
ENSSSCG00000025353	46.2021	40.5774	313.485	32.1325	38.2101	58.8536	5482.7	0.6118	0.0292918	0.669983
ENSSSCG00000002831	7.00675	26.5217	11.3645	14.136	17.7838	14.9969	3550.33	-0.548626	0.0296144	0.670579
ENSSSCG00000026991	0.421725	0.890495	0.43107	0.950065	0.590624	0.441225	107.06	-0.583334	0.0299022	0.674548
ENSSSCG00000007199	0.421866	1.64192	0.612744	1.98623	0.14093	0.421127	202.359	-0.64073	0.0299332	0.674548
ENSSSCG00000015700	0.141896	0.472131	0.398654	0.297225	1.04413	0.0171551	39.5084	-0.610476	0.0298701	0.674548
ENSSSCG00000002013	277.41	163.972	398.327	164.101	227.846	186.319	24757.3	0.506217	0.0301062	0.677366
ENSSSCG00000011610	0.768171	0.544611	0.711162	0.534062	0.383261	0.662599	288.443	0.506148	0.0302625	0.678726
ENSSSCG00000034087	0.171781	0.0523935	0.282612	0.0777395	0.0217189	0.0649002	21.3856	0.612218	0.0302629	0.678726
ENSSSCG00000017255	2.17459	1.93494	1.75023	3.04736	3.79393	1.19202	624.921	-0.56001	0.030775	0.683013
ENSSSCG00000030921	18.1216	16.8564	25.8122	10.8639	12.942	14.7371	1830.11	0.4706	0.0306714	0.683013
ENSSSCG00000036520	4.84525	5.81007	4.80194	9.24746	6.40847	4.12033	1227.74	-0.48199	0.0305996	0.683013
ENSSSCG00000014368	0.197709	0.522981	0.382817	1.19639	0.899895	0.501958	59.0309	-0.636771	0.0307022	0.683013
ENSSSCG00000017087	22.6674	12.7392	16.8954	5.7245	9.68876	7.90186	2492.5	0.573103	0.0305311	0.683013
ENSSSCG00000013734	5.43565	1.46128	8.35144	4.24414	1.78894	1.51786	546.645	0.622563	0.0306053	0.683013
ENSSSCG00000000252	0.586777	0.347282	1.37805	0.634492	1.04586	2.40131	200.818	0.633748	0.0307929	0.683013
ENSSSCG00000002859	1.99801	3.26409	2.3187	3.36936	2.35286	1.68002	800.97	-0.447947	0.0308546	0.683306
ENSSSCG00000040144	0.901211	1.842	1.33929	2.04754	1.35756	0.817165	149.427	-0.550712	0.0310788	0.68354
ENSSSCG00000021067	17.7841	18.0237	21.3926	14.3601	14.3515	28.8451	1006.55	0.503612	0.0318604	0.68354
ENSSSCG00000015035	6.69869	1.26747	8.30852	4.35752	2.30001	1.71528	293.091	0.625276	0.031535	0.68354
ENSSSCG00000015619	0.0949301	0.11148	0.273489	0.0454878	0.0698962	0.303801	25.5517	0.620008	0.0313862	0.68354
ENSSSCG00000040334	4.055	11.8867	7.32285	7.48957	8.00275	6.05045	2086.54	-0.487908	0.0318071	0.68354
ENSSSCG00000011925	0.325587	0.127173	0.443391	0.181206	0.0805405	0.21179	30.0083	0.632541	0.0317396	0.68354
ENSSSCG00000020967	1.67651	1.35303	2.33204	0.166039	0.23542	0.459283	131.985	0.631673	0.0317176	0.68354
ENSSSCG00000033214	0.823966	0.769526	1.02709	0.736628	0.704201	1.77963	265.445	0.576977	0.0310847	0.68354
ENSSSCG00000006312	1.6957	0.0679773	0.907512	0.523042	0.302218	0.135849	84.0524	0.619781	0.0313305	0.68354
ENSSSCG00000021706	0.538411	0.566885	0.79525	0.360481	0.248981	0.557305	193.871	0.557614	0.0311225	0.68354
ENSSSCG00000006132	0.964503	1.45726	0.798944	1.33667	1.05261	0.437277	213.836	-0.555371	0.0319312	0.68354
ENSSSCG00000027992	0.250235	0.91803	0.281311	0.268508	0.395682	0.218058	110.312	-0.615821	0.0318886	0.68354
ENSSSCG00000003420	9.20311	7.32787	8.79219	5.60876	3.77398	6.21686	659.032	0.495513	0.031861	0.68354
ENSSSCG00000035380	0.0601627	0.640575	0.205572	0.723453	0.365117	0.18184	16.5889	-0.598872	0.0315099	0.68354
ENSSSCG00000036977	0.169048	1.20229	0.649829	1.05738	0.541013	0.373626	57.3907	-0.632828	0.0316388	0.68354
ENSSSCG00000004840	0.167296	0.387425	0.129572	0.31928	0.502569	0.188101	40.1961	-0.636533	0.0309996	0.68354
ENSSSCG00000004127	3.56826	6.38783	5.38709	7.27156	4.81013	3.29624	850.621	-0.462024	0.0313689	0.68354
ENSSSCG00000021036	0.348819	0.0234733	0.0758883	0.0273655	0.0535176	0.0284304	23.0876	0.575761	0.0312468	0.68354
ENSSSCG00000008835	2.96573	5.84878	5.21347	7.3818	4.29456	3.09999	862.48	-0.486978	0.0318527	0.68354
ENSSSCG00000034107	0.0683222	0.219751	0.0518784	0.273857	0.107978	0.0894842	32.9842	-0.635374	0.0309173	0.68354
ENSSSCG00000028643	1.16679	0.385433	0.554526	0.463996	0.51102	0.700244	145.088	0.599599	0.031606	0.68354
ENSSSCG00000031426	0.796541	1.6258	1.50305	2.24125	1.4881	0.538997	105.853	-0.600031	0.0318407	0.68354
ENSSSCG00000012790	1.56993	1.17424	1.61079	0.548584	0.497052	0.698036	218.226	0.588738	0.0320681	0.684984
ENSSSCG00000013401	12.8924	29.2157	13.4289	16.0444	14.2326	10.8182	2020.11	-0.489293	0.0320957	0.684984
ENSSSCG00000039224	0.192206	0.365444	0.276254	0.612431	0.703002	0.336113	86.3151	-0.6164	0.0324586	0.688661
ENSSSCG00000033790	0.241097	1.8166	0.522634	0.257939	0.424792	0.253872	135.734	-0.63135	0.0323705	0.688661
ENSSSCG00000039573	11.8719	9.39386	25.4152	15.086	5.76849	11.6998	1403.02	0.54682	0.0323883	0.688661
ENSSSCG00000013648	7.25318	14.53	8.79761	11.2056	7.10452	4.88162	2314.77	-0.48337	0.0324633	0.688661
ENSSSCG00000012201	0.676329	0.230149	0.656527	0.0804933	0.166163	0.0975633	38.3071	0.617904	0.0326084	0.690701
ENSSSCG00000023933	0.384107	2.14943	0.570063	0.623073	0.781441	0.53826	66.3653	-0.628162	0.0326586	0.690726
ENSSSCG00000031888	8.17011	5.8925	6.69752	3.576	5.96163	8.34666	1350.28	0.515735	0.0332288	0.69964
ENSSSCG00000025430	2.71695	2.66775	3.92186	1.94865	2.01902	2.89092	456.384	0.473184	0.0331835	0.69964
ENSSSCG00000033759	1.60676	1.47149	2.38974	1.58841	1.37569	3.06235	234.576	0.55212	0.0332027	0.69964
ENSSSCG00000002008	38.2831	24.4883	40.6548	32.6622	28.2568	38.6227	6865.35	0.442034	0.0333034	0.699815
ENSSSCG00000013785	1.34301	0.577071	1.22576	0.207002	0.0708445	0.0967759	60.2337	0.60431	0.0335348	0.699815
ENSSSCG00000017106	13.1776	14.9204	19.7418	9.40237	10.7043	17.9666	702.363	0.488505	0.0333673	0.699815
ENSSSCG00000003430	6.83608	361.033	35.7912	98.4131	16.394	3.93241	2055.52	-0.483335	0.0335083	0.699815
ENSSSCG00000032163	0.751635	0.150055	1.76927	0.233248	0.228077	0.545231	11.2286	0.554467	0.0334357	0.699815
ENSSSCG00000033945	0.233401	0.154124	0.449881	0.0835721	0.147095	0.172563	53.3907	0.624856	0.0333937	0.699815
ENSSSCG00000031114	0.093961	0.0691091	0.185876	0	0	0.156944	16.0271	0.514996	0.0336473	0.701125
ENSSSCG00000011599	2.50815	5.70046	2.90226	4.01182	2.17748	1.55845	576.689	-0.533612	0.0337108	0.701413
ENSSSCG00000032094	0.119564	0.352854	0.142102	0.272224	0.461395	0.197972	47.2216	-0.625279	0.0337626	0.701457
ENSSSCG00000016263	6.29703	6.27049	10.9052	5.29726	3.45321	5.64099	385.002	0.510333	0.0340418	0.704147
ENSSSCG00000033896	0	0.365221	0.153533	0.918786	0.153388	0.0698444	12.9112	-0.521996	0.0340041	0.704147
ENSSSCG00000040822	0.111645	0.461143	0.175395	0.380805	0.135803	0.129159	54.959	-0.623164	0.0339838	0.704147
ENSSSCG00000033762	6.97171	12.0662	4.73877	10.403	8.44496	5.149	132.725	-0.56338	0.0341959	0.705265
ENSSSCG00000015383	11.5926	14	10.1382	17.1846	17.0166	10.0857	3711.58	-0.456532	0.0341621	0.705265
ENSSSCG00000029371	3.72909	1.64199	3.79804	2.02686	1.48221	1.28234	291.182	0.566683	0.0344979	0.709732
ENSSSCG00000003077	1.1721	1.84777	1.00355	1.92839	1.64648	1.00416	166.772	-0.531611	0.0345916	0.709732
ENSSSCG00000001042	0.0855043	0.352067	0.243469	0.453976	0.291887	0.150215	45.4269	-0.621802	0.0346758	0.709732
ENSSSCG00000037009	14.6183	3.9565	12.0733	0.719387	0.186204	3.36322	297.574	0.512108	0.0346615	0.709732
ENSSSCG00000008171	3.10168	3.97337	2.6772	5.22089	3.98876	2.66415	664.438	-0.473272	0.0347143	0.709732
ENSSSCG00000017473	0.522778	0.338733	0.655499	0.122739	0.169591	0.143455	130.465	0.617556	0.0345249	0.709732
ENSSSCG00000018044	0.791308	0.767627	1.33288	0.687394	0.304372	1.20259	71.3558	0.607388	0.0352011	0.714506
ENSSSCG00000017265	0.455817	1.07544	0.58734	0.969787	0.644416	0.50098	142.329	-0.542173	0.035095	0.714506
ENSSSCG00000010853	78.2631	55.092	55.9431	30.3762	43.084	54.0433	4377.12	0.497458	0.0350905	0.714506
ENSSSCG00000014955	1.05904	2.43725	1.54129	1.60327	2.33206	1.32038	329.22	-0.514184	0.0351307	0.714506
ENSSSCG00000021514	1.35303	1.12704	1.3604	0.667816	0.626465	1.03647	207.274	0.531988	0.0351892	0.714506
ENSSSCG00000026167	0.978423	4.20712	0.857234	0.963426	4.53905	1.16015	26.7878	-0.601406	0.0356611	0.722803
ENSSSCG00000016426	17.4954	8.11758	16.1343	11.7016	8.61601	8.95827	1013.25	0.497649	0.0357162	0.722882
ENSSSCG00000012779	27.5695	30.1107	25.0369	54.1815	33.6368	22.505	5498.46	-0.479054	0.0358237	0.722984
ENSSSCG00000025460	0.019106	0.300376	0.114247	0.628104	0.255455	0.238208	50.6285	-0.607657	0.0357844	0.722984
ENSSSCG00000022310	4.18768	12.2384	5.05233	8.05886	4.4828	5.18943	778.609	-0.520433	0.0360615	0.726743
ENSSSCG00000038604	6.45928	16.1566	9.01705	12.3233	6.75334	6.70543	3279.57	-0.479633	0.0361679	0.726811
ENSSSCG00000002431	0.41297	0.870249	0.53308	0.57669	0.689217	0.216353	111.122	-0.579273	0.0361203	0.726811
ENSSSCG00000032715	0.415798	0.207523	0.344139	0.109676	0.0788564	0.103052	70.2758	0.617333	0.0362522	0.727468
ENSSSCG00000014033	1.2833	3.94444	2.84608	3.75316	2.11601	1.83544	499.724	-0.516104	0.0364054	0.729504
ENSSSCG00000017357	4.82159	8.24794	6.73867	9.93315	5.98268	4.75878	1998.84	-0.435473	0.0365856	0.732075
ENSSSCG00000006651	28.1488	13.3815	22.8673	21.694	15.3656	20.9393	3973.23	0.472926	0.0368035	0.735051
ENSSSCG00000006309	1.57362	1.53246	2.59668	1.33992	1.15299	1.94889	206.668	0.510098	0.0368385	0.735051
ENSSSCG00000011160	0.115041	0.173989	0.13897	0.572004	0.115038	0.0758634	52.0881	-0.614915	0.0369555	0.736343
ENSSSCG00000002811	0.0162295	0.270002	0.0492934	0.119613	0.0369351	0.0245265	14.1289	-0.547797	0.0371525	0.738853
ENSSSCG00000038710	0.275974	0.118061	0.400395	0.172046	0.12337	0.160867	58.9937	0.60542	0.0371862	0.738853
ENSSSCG00000016720	142.017	112.225	179.226	120.971	146.242	236.864	28778	0.492927	0.0373453	0.739929
ENSSSCG00000012912	0.722914	0.864341	1.32103	0.471474	0.415823	1.07328	95.6702	0.585245	0.0373324	0.739929
ENSSSCG00000001782	8.29708	5.9737	9.37902	5.30953	5.3874	6.17733	406.773	0.462983	0.0375754	0.741847
ENSSSCG00000017750	2.65768	1.43399	3.70492	1.32547	1.84487	1.53522	190.021	0.553882	0.0375998	0.741847
ENSSSCG00000026478	0.437242	5.18705	0.98325	2.58324	0.420995	0.127072	254.236	-0.52855	0.0375321	0.741847
ENSSSCG00000007712	3.31423	9.2029	5.28477	5.08393	5.86261	3.0871	163.071	-0.54489	0.0376629	0.742053
ENSSSCG00000030548	3.58031	0.905461	3.87048	1.0516	3.11614	2.35848	692.235	0.587556	0.0378912	0.745511
ENSSSCG00000004024	11.7702	10.8445	15.1983	4.73522	4.92867	6.00283	1036.16	0.538072	0.0381184	0.746458
ENSSSCG00000033232	1.5054	2.00789	1.55696	2.46668	1.89514	1.05122	377.793	-0.474507	0.0382566	0.746458
ENSSSCG00000039228	0	0.642621	0.252058	0.608705	0.343391	0.0729684	14.3661	-0.530375	0.0382018	0.746458
ENSSSCG00000009877	0.214428	0.181934	0.439612	0.0623826	0.0487997	0.301367	18.0936	0.58107	0.0380513	0.746458
ENSSSCG00000000203	0.0268594	0.151928	0.0152961	0.0885596	0.0611268	0.0243545	12.5734	-0.554535	0.0382568	0.746458
ENSSSCG00000014557	13.6001	23.8277	14.5127	24.6616	14.9604	13.8112	1737.42	-0.437522	0.0381702	0.746458
ENSSSCG00000026914	24.6877	37.0278	32.1461	39.6842	43.9495	26.3049	3542.28	-0.428259	0.0384176	0.74856
ENSSSCG00000006359	0.496601	0.182095	0.0808026	0.176907	0.034597	0.450288	45.9589	0.593021	0.0390107	0.749759
ENSSSCG00000004205	7.46648	7.83781	9.40435	3.95556	4.54785	6.72938	970.821	0.478233	0.0389809	0.749759
ENSSSCG00000008123	12.902	6.2271	11.7393	8.60748	2.69433	4.68614	988.093	0.562399	0.0386194	0.749759
ENSSSCG00000010317	0.486505	0.348184	1.00369	0.416599	0.532706	1.12364	68.0343	0.602845	0.0388739	0.749759
ENSSSCG00000004729	2.2319	2.94554	2.44118	5.02007	2.89253	2.20605	812.811	-0.478973	0.0388868	0.749759
ENSSSCG00000038044	0.430804	1.11036	0.622501	0.815594	0.556064	0.21572	88.9055	-0.588361	0.0389912	0.749759
ENSSSCG00000033381	0.245755	0.117322	0.186607	0.0828945	0.0567397	0.13564	36.468	0.610321	0.0386867	0.749759
ENSSSCG00000009060	0.0765776	0.194037	0.134185	0.212502	0.180979	0.0640948	45.2406	-0.605142	0.038741	0.749759
ENSSSCG00000009781	13.1868	19.1506	9.68041	16.4982	13.112	8.90109	3846.53	-0.44958	0.0386273	0.749759
ENSSSCG00000006987	1.53598	1.69103	2.80427	1.0821	1.31514	1.80237	423.629	0.492366	0.0389373	0.749759
ENSSSCG00000027946	18.8747	31.8451	21.9143	29.1984	24.6566	19.4316	5546.1	-0.391615	0.0392611	0.753034
ENSSSCG00000007235	1.09483	0.709302	1.65466	0.361391	0.706759	0.567955	150.014	0.579628	0.0392878	0.753034
ENSSSCG00000024669	8.71083	6.68851	9.02437	8.12587	4.5213	9.43339	623.488	0.471274	0.0393486	0.753176
ENSSSCG00000036339	1.07098	1.74581	1.39935	2.14333	1.27272	0.928027	613.6	-0.455582	0.0395185	0.753361
ENSSSCG00000038859	2.88422	4.73143	4.60041	5.83021	5.77287	3.38106	741.376	-0.461361	0.039476	0.753361
ENSSSCG00000008368	23.5027	14.6911	27.044	16.4249	16.9643	16.6455	2849.61	0.434429	0.0394159	0.753361
ENSSSCG00000030247	2.39933	2.83082	2.11708	4.43253	2.42738	1.47426	586.237	-0.496526	0.0396518	0.753865
ENSSSCG00000039637	0.12747	0.712542	0.174223	0.504348	0.609206	0.184932	14.124	-0.568691	0.0396053	0.753865
ENSSSCG00000003746	0.0230661	1.63473	1.10341	1.61052	1.81104	0.564703	45.1841	-0.587891	0.0398158	0.755965
ENSSSCG00000023323	3.15622	3.58552	4.45974	2.16686	1.95352	3.54441	446.261	0.482885	0.0399951	0.758347
ENSSSCG00000011762	3.45968	5.01279	3.54993	3.93737	5.89651	2.49443	502.882	-0.488122	0.0403378	0.761937
ENSSSCG00000001517	1.82437	6.24648	3.95476	4.81677	3.57155	2.72148	181.427	-0.535985	0.0404545	0.761937
ENSSSCG00000004795	11.6493	15.7097	13.1247	16.8778	15.6199	8.91977	1927.91	-0.411814	0.0404224	0.761937
ENSSSCG00000011945	0.643492	0.550567	0.732924	1.44418	6.59009	1.20864	40.4352	-0.573831	0.0403794	0.761937
ENSSSCG00000021562	3.10395	3.04031	1.84491	5.07765	3.4394	1.91849	747.918	-0.514571	0.0402649	0.761937
ENSSSCG00000038181	4.11035	5.49982	4.40603	5.82945	5.65016	3.29324	1640.24	-0.413718	0.0406857	0.762221
ENSSSCG00000015697	2.99084	4.37659	4.51883	7.93163	3.49589	1.65113	375.889	-0.545055	0.0406346	0.762221
ENSSSCG00000005704	2.21688	4.72441	3.87267	5.12793	4.11663	2.7624	260.645	-0.489072	0.0406606	0.762221
ENSSSCG00000008979	2.87162	4.67214	3.48203	3.91583	4.88944	2.76058	841.009	-0.441218	0.0405882	0.762221
ENSSSCG00000009661	3.46972	6.40061	4.40231	3.8719	5.55749	2.54534	1147.94	-0.4686	0.0408807	0.76486
ENSSSCG00000032969	1.32836	2.40035	1.78208	2.26068	1.71468	1.01405	309.123	-0.473682	0.0410017	0.766012
ENSSSCG00000023539	3.70687	1.45487	4.05851	2.63783	2.65361	2.73785	626.83	0.5076	0.0410509	0.766012
ENSSSCG00000011212	3.39359	5.30713	3.13192	4.9207	4.61782	3.36711	935.64	-0.433795	0.0412741	0.767957
ENSSSCG00000006490	24.082	18.86	24.8103	19.874	13.7872	19.9278	6068.06	0.399924	0.0413228	0.767957
ENSSSCG00000012118	0.381734	0.264526	0.44916	0.0807682	0.0215393	0.114424	63.2423	0.594571	0.0412368	0.767957
ENSSSCG00000007554	2.94586	2.47755	3.08399	2.18815	1.16967	2.89846	184.764	0.524729	0.0413729	0.767957
ENSSSCG00000039894	85.4439	90.3952	116.417	70.0983	59.5087	88.9118	4322.02	0.403062	0.0414658	0.76867
ENSSSCG00000010214	0.14306	0.0428404	0.244414	0.0332959	0.0569761	0.110261	13.7351	0.556985	0.0415668	0.769418
ENSSSCG00000032849	10.7129	9.03586	17.7622	6.02988	14.4492	20.5597	2018.66	0.542819	0.0416152	0.769418
ENSSSCG00000022903	0.669304	1.01049	0.657504	1.75246	0.761603	0.508266	99.1218	-0.570212	0.0418149	0.770221
ENSSSCG00000005587	5.81885	5.71883	7.06666	3.38049	2.56078	4.33314	499.757	0.493667	0.0418572	0.770221
ENSSSCG00000005724	6.68821	5.09179	8.13241	5.44424	4.13655	4.92904	2388.61	0.409718	0.0418717	0.770221
ENSSSCG00000010309	7.66365	13.1769	7.75589	12.3011	6.99449	5.93411	2825.96	-0.440986	0.041877	0.770221
ENSSSCG00000036724	1025.16	646.892	1296.17	839.33	710.062	727.705	40795.1	0.426398	0.0419674	0.770878
ENSSSCG00000032517	0.107603	0.322224	0.211689	0.323289	0.209263	0.15256	104.545	-0.554609	0.0421924	0.773454
ENSSSCG00000013351	5.08305	6.89608	5.38692	10.5307	5.17867	4.20428	3175.73	-0.45615	0.0422173	0.773454
ENSSSCG00000039909	4.54723	3.52313	5.15806	3.74733	1.82685	3.23401	1106.79	0.468554	0.0422793	0.773529
ENSSSCG00000007146	0.645106	0.395041	1.07348	0.425936	0.364431	0.315289	216.28	0.546531	0.0423311	0.773529
ENSSSCG00000001479	0.0542848	0.325119	0.264982	0.270734	0.432396	0.0210952	27.1643	-0.570684	0.0423929	0.773656
ENSSSCG00000029037	0.0801069	0.0235182	0.203948	0.0438686	0.021448	0.0598181	13.9622	0.547505	0.0428345	0.777755
ENSSSCG00000034502	6.58387	10.2175	7.05442	12.8121	8.42544	7.38521	2461.29	-0.427836	0.0426812	0.777755
ENSSSCG00000015435	22.7966	12.4575	18.0558	11.0797	15.5678	15.7878	1915.56	0.468896	0.042838	0.777755
ENSSSCG00000000773	57.0243	31.2238	73.0632	49.2954	46.1995	51.0447	19342.8	0.449054	0.0427505	0.777755
ENSSSCG00000005364	8.87871	3.50288	6.72613	3.59798	5.61154	4.48559	1012.54	0.514516	0.0429894	0.778501
ENSSSCG00000036208	2.06709	3.4223	2.35437	4.38219	2.23135	1.8913	405.494	-0.476972	0.0429725	0.778501
ENSSSCG00000012679	2.98504	3.70442	2.71798	4.8029	3.6721	2.37169	747.455	-0.443042	0.0431739	0.778905
ENSSSCG00000038329	5.6511	3.49696	6.16468	3.99904	4.20366	4.86442	469.739	0.455143	0.0431774	0.778905
ENSSSCG00000017062	1.59735	0.52064	0.891109	0.151742	0.0370945	0.103456	31.362	0.542729	0.0431246	0.778905
ENSSSCG00000006415	1.0994	0.76633	1.68516	1.08856	0.500406	0.898876	250.689	0.517426	0.043297	0.780064
ENSSSCG00000024043	2.17081	1.44645	2.29089	1.49748	0.480665	1.08564	494.81	0.54337	0.0434676	0.78214
ENSSSCG00000005249	43.6741	27.4411	57.4342	39.4845	30.4247	34.2587	5119.2	0.428956	0.0435427	0.782493
ENSSSCG00000036549	51.5176	53.4547	44.3498	77.3996	58.7942	29.3406	10096.8	-0.453893	0.0437406	0.785048
ENSSSCG00000030378	3.22711	2.09983	2.38546	1.81852	1.78346	2.46501	472.986	0.467521	0.0438479	0.785974
ENSSSCG00000006642	4.78512	5.88648	5.65741	9.72519	7.13985	4.53441	876.73	-0.45624	0.0439279	0.786409
ENSSSCG00000006564	5.03865	5.59863	8.038	2.5283	3.92754	5.74238	313.439	0.514293	0.0441046	0.788572
ENSSSCG00000006250	3.96841	3.11696	3.9263	1.97384	1.24857	1.90694	546.421	0.51843	0.0442997	0.789925
ENSSSCG00000001081	3.43834	8.58687	5.94181	7.28189	4.31724	3.26102	381.608	-0.489555	0.0443482	0.789925
ENSSSCG00000034347	5.65903	4.20782	4.51239	3.19879	2.68178	3.8265	821.817	0.453151	0.0442835	0.789925
ENSSSCG00000035596	0.0866258	0.858039	0.508504	0.643612	0.621761	0.362526	71.239	-0.591447	0.0447024	0.795229
ENSSSCG00000031661	2.68452	5.7067	4.30331	3.4711	5.20436	1.42744	212.722	-0.543686	0.0448117	0.795534
ENSSSCG00000017914	0.125135	0.581472	0.314541	0.637716	0.240593	0.250406	76.0478	-0.584153	0.0448323	0.795534
ENSSSCG00000034293	1.49341	1.03944	1.97867	1.25317	1.03464	1.38177	252.536	0.47107	0.0449069	0.795857
ENSSSCG00000026473	0.623284	2.24396	2.12174	2.61603	1.25511	0.784235	417.512	-0.544509	0.0451059	0.796765
ENSSSCG00000006381	0.237407	0.183119	0.275318	0.14567	0.139985	0.25832	90.7149	0.544489	0.0451276	0.796765
ENSSSCG00000011453	14.3215	12.4701	24.601	11.0217	5.29556	7.25208	2439.49	0.522392	0.0450272	0.796765
ENSSSCG00000029352	7.22326	13.3876	12.6224	15.2818	9.72996	5.88286	1514.87	-0.451838	0.0455005	0.797843
ENSSSCG00000002795	1.20898	2.97315	0.746195	1.15931	0.860772	0.606294	342.662	-0.559528	0.0454759	0.797843
ENSSSCG00000021206	0.890326	0.513031	0.608438	0.428558	0.419057	0.649506	137.898	0.530402	0.0456098	0.797843
ENSSSCG00000014088	0.817155	0.640151	1.20955	0.722222	0.470807	0.725316	206.782	0.490461	0.0455851	0.797843
ENSSSCG00000003142	0.228291	0.588685	0.0433365	0.819128	0.173182	0.0690003	15.3379	-0.526598	0.0454597	0.797843
ENSSSCG00000001588	0.024815	0.0165134	0.0219829	0.0433159	0.112948	0.00625021	26.5694	-0.55442	0.0454651	0.797843
ENSSSCG00000010578	0.303995	0.0650238	0.44517	0.101074	0.0988333	0.393778	10.3188	0.520598	0.0453742	0.797843
ENSSSCG00000001700	27.6136	41.6154	23.803	38.1771	31.4619	24.5569	5799.44	-0.405885	0.0456411	0.797843
ENSSSCG00000021818	2.02891	4.37154	3.48746	4.80127	4.88487	3.44942	584.855	-0.476591	0.0457583	0.798843
ENSSSCG00000032355	3.09617	3.11296	4.59974	1.01824	1.0212	2.05471	102.065	0.578451	0.0458682	0.798843
ENSSSCG00000012055	3.93421	3.16322	4.46981	2.15212	2.30536	2.51758	589.701	0.457556	0.0458309	0.798843
ENSSSCG00000040986	1.09969	0.352832	0.357864	0.091408	0.0446908	0.302701	18.2668	0.531505	0.0461449	0.801682
ENSSSCG00000034681	3.88317	13.3046	12.0732	18.9303	8.47908	4.66299	88.7988	-0.577529	0.0461115	0.801682
ENSSSCG00000039870	0.853835	14.0628	2.55281	2.73243	0.364343	0.677431	28.8905	-0.528279	0.0462897	0.802731
ENSSSCG00000000137	4.47072	3.93294	5.56046	1.60555	1.84167	2.34566	229.902	0.544298	0.0463191	0.802731
ENSSSCG00000040038	0.646955	1.32137	0.884242	1.81846	0.713522	0.478322	90.1339	-0.564254	0.0463867	0.802917
ENSSSCG00000006390	5.02023	1.31269	5.62878	4.75502	2.93347	4.32019	726.123	0.538838	0.0465305	0.804419
ENSSSCG00000009378	0.385056	0.232945	0.697727	0.196889	0.199162	0.227474	51.0969	0.583547	0.0467013	0.80481
ENSSSCG00000010992	30.7173	26.4325	33.3114	24.5446	20.4782	28.3282	2503.57	0.382353	0.0467243	0.80481
ENSSSCG00000031876	4.44965	10.9289	6.30329	6.05965	7.24103	5.03251	780.082	-0.456605	0.0466118	0.80481
ENSSSCG00000024108	1.72008	1.55487	2.15543	1.18017	0.791967	1.23812	404.225	0.473061	0.0468185	0.80545
ENSSSCG00000007939	0.499371	1.34692	0.82694	1.2117	0.560176	0.494548	213.013	-0.519964	0.0474483	0.807377
ENSSSCG00000032019	0.429779	1.78878	1.25874	1.12084	0.790335	0.368822	226.449	-0.554425	0.0474229	0.807377
ENSSSCG00000016056	3.25499	5.19628	6.77806	13.8991	4.98464	3.9996	1541.31	-0.528728	0.0473106	0.807377
ENSSSCG00000000563	0.851648	0.942846	2.3192	0.477513	0.740035	0.863487	122.673	0.563118	0.0476174	0.807377
ENSSSCG00000016652	0.300193	0.236566	0.617844	0.159346	0.185777	0.262647	51.6159	0.580173	0.0473255	0.807377
ENSSSCG00000034566	7.72683	10.1519	13.5919	7.29116	3.96533	9.7583	1373.31	0.481102	0.0469898	0.807377
ENSSSCG00000010027	3.81279	7.76954	4.42707	5.37378	5.66489	4.34839	994.008	-0.428193	0.0472143	0.807377
ENSSSCG00000010554	0.157453	0.419115	0.212961	0.542052	0.12691	0.130872	73.5196	-0.580305	0.0475902	0.807377
ENSSSCG00000002622	0.498446	1.69994	1.58961	1.8078	1.29507	0.610148	137.958	-0.552662	0.0475509	0.807377
ENSSSCG00000005743	5.37622	3.44806	5.24196	4.88459	2.49604	4.50772	795.302	0.455156	0.0475999	0.807377
ENSSSCG00000002546	1.03523	2.96431	2.05698	3.24478	1.53053	1.47997	250.104	-0.513909	0.0474844	0.807377
ENSSSCG00000032673	0.487327	1.02058	0.511522	0.967413	1.20692	0.667152	80.4885	-0.560725	0.0473268	0.807377
ENSSSCG00000001680	1.74706	4.57655	2.5099	3.97757	1.78594	2.07289	807.278	-0.483687	0.0479321	0.808806
ENSSSCG00000000104	45.8227	60.3778	54.7182	88.6013	50.1179	34.4997	11299.3	-0.427472	0.0480986	0.808806
ENSSSCG00000017032	0.489724	0.122209	0.488062	0.142473	0.0696573	0.111013	17.9351	0.548277	0.0482345	0.808806
ENSSSCG00000037364	0.968774	1.35987	5.99981	1.79674	0.275593	1.81176	60.1703	0.576754	0.048371	0.808806
ENSSSCG00000039395	0.415026	0.754572	0.911647	0.319103	0.548159	1.92193	106.434	0.582132	0.0482832	0.808806
ENSSSCG00000009050	10.2144	12.4465	10.0819	16.4162	11.7701	7.68232	2571.69	-0.411468	0.0481025	0.808806
ENSSSCG00000017342	1.16709	0.881964	0.803585	0.621527	0.292619	1.05227	115.648	0.559817	0.0481608	0.808806
ENSSSCG00000011409	2.11337	3.39956	2.81404	3.3086	4.08299	2.17132	369.818	-0.461403	0.047846	0.808806
ENSSSCG00000010358	13.252	2.05456	2.16771	1.39448	3.78591	8.41127	366.969	0.541419	0.048139	0.808806
ENSSSCG00000004218	0.257181	0.385073	1.54451	0.0408112	0.212834	0.307395	34.9561	0.554428	0.048087	0.808806
ENSSSCG00000013114	5.93093	4.77735	6.33063	2.23864	1.62093	2.16078	532.23	0.543389	0.0483896	0.808806
ENSSSCG00000001073	2.43382	1.60033	3.20108	2.24781	2.00016	3.1614	240.4	0.492977	0.0478993	0.808806
ENSSSCG00000027130	161.811	23.1916	198.094	81.3671	22.3928	34.2753	4352.18	0.554194	0.0484912	0.809545
ENSSSCG00000027089	0.726412	1.52008	1.64477	2.31192	1.16021	0.591214	277.506	-0.527921	0.0486166	0.810002
ENSSSCG00000005780	0.328655	0.997304	0.329412	1.14737	0.762915	0.619851	49.8686	-0.579841	0.0486334	0.810002
ENSSSCG00000031851	0.0661685	0.52839	0.125608	0.385002	0.0501956	0.0399984	16.0058	-0.521385	0.0489161	0.8107
ENSSSCG00000006350	5.98683	5.12966	8.97407	2.21401	2.04726	1.95014	386.766	0.557974	0.0488186	0.8107
ENSSSCG00000015747	307.495	315.595	281.262	684.087	469.438	329.297	105991	-0.478507	0.0490738	0.8107
ENSSSCG00000032135	0.92558	0.5913	0.853916	0.290817	0.200112	0.411238	54.8729	0.579215	0.0491665	0.8107
ENSSSCG00000030877	0.108192	0.142709	0.435701	0.049462	0.0747466	0.140146	37.222	0.576451	0.0489541	0.8107
ENSSSCG00000003699	0.182187	0.171937	0.294282	0.967542	0.226157	0.108128	89.8723	-0.58057	0.0491714	0.8107
ENSSSCG00000001486	1.31967	1.46164	2.14136	0.911602	0.973674	1.57907	217.436	0.491169	0.0491925	0.8107
ENSSSCG00000017254	0.58612	1.69517	1.35227	1.09306	1.93244	0.783561	154.706	-0.5417	0.0487624	0.8107
ENSSSCG00000020754	4.49383	5.30557	8.6991	4.44946	4.1467	6.6771	559.164	0.454855	0.0490527	0.8107
ENSSSCG00000033421	0.913254	2.53631	3.0702	4.15675	2.30467	1.24881	295.522	-0.538073	0.0492592	0.810852
ENSSSCG00000040850	0.259423	0.6113	0.760491	1.88063	0.561361	0.493596	164.606	-0.570188	0.0495612	0.814872
ENSSSCG00000022176	145.755	166.705	245.586	160.803	89.228	184.805	1895.41	0.440768	0.0496829	0.81531
ENSSSCG00000013589	3.24094	4.02232	4.42121	2.62427	1.80888	5.05053	270.246	0.508226	0.0497035	0.81531
ENSSSCG00000030156	1.59137	1.303	1.90442	0.622983	0.509034	0.751403	140.296	0.552668	0.0499166	0.816436
ENSSSCG00000033566	6.90252	20.4888	19.1028	19.3766	26.0435	13.396	272.262	-0.523225	0.0499457	0.816436
ENSSSCG00000022324	0.974976	4.91887	2.0617	1.85579	1.87915	1.80237	547.764	-0.529973	0.0499134	0.816436
ENSSSCG00000001867	1.70837	1.76294	3.33699	0.825947	1.74675	2.21506	220.269	0.530104	0.0502197	0.819964
ENSSSCG00000040942	1.24611	0.95639	1.50761	1.04408	0.686922	1.18012	187.305	0.478278	0.0504945	0.823499
ENSSSCG00000000688	0.814525	0.401628	0.748888	0.0571003	0.111669	0.124577	35.3115	0.551535	0.0505677	0.823739
ENSSSCG00000003578	2.85051	2.99408	3.12861	0.987605	0.707696	1.91501	300.272	0.549458	0.0508319	0.826136
ENSSSCG00000000907	1.3423	0.747697	1.24902	0.516031	0.467087	0.374916	242.766	0.542774	0.0507805	0.826136
ENSSSCG00000001546	1.55723	3.48863	1.98232	3.21432	2.50162	2.25537	332.622	-0.465365	0.0509234	0.82667
ENSSSCG00000039182	13.7869	12.9866	15.1027	11.7504	5.14521	14.5889	413.854	0.489426	0.0510387	0.827589
ENSSSCG00000003989	0.938345	2.36228	1.83103	2.72186	1.35824	1.13236	230.047	-0.501217	0.0512785	0.828621
ENSSSCG00000017494	0.771511	0.392323	1.38442	0.791936	0.265028	0.455374	170.54	0.553797	0.0512166	0.828621
ENSSSCG00000039947	13.4268	17.5112	17.8197	28.4179	15.8028	10.2033	4680.12	-0.438875	0.051263	0.828621
ENSSSCG00000023891	0.0399389	0.101479	0.103385	0.409843	0.0619727	0.049383	31.896	-0.55651	0.051339	0.828649
ENSSSCG00000015491	0.748986	0.394583	1.46919	0.871598	0.544509	1.64125	43.3299	0.574794	0.0515224	0.829788
ENSSSCG00000017563	0.858989	1.38253	1.13764	2.63463	2.78838	1.73286	252.487	-0.540595	0.0515272	0.829788
ENSSSCG00000007189	0.238409	0.776261	0.278009	0.482213	0.335879	0.272793	64.6734	-0.560528	0.0517046	0.831696
ENSSSCG00000012911	3.60805	6.01768	5.16667	9.08042	4.14704	3.68825	1076.46	-0.454614	0.0518281	0.832733
ENSSSCG00000004052	3.12211	3.97555	1.73084	5.66143	4.57297	3.46113	993.518	-0.499999	0.0519057	0.83303
ENSSSCG00000012376	0.490944	1.76114	1.96294	2.5352	1.20458	0.61673	253.927	-0.548527	0.0520612	0.834576
ENSSSCG00000009334	5.98462	3.71598	6.42277	5.764	3.09813	5.06094	900.035	0.441675	0.0522877	0.837256
ENSSSCG00000012854	0.177381	0.142418	0.202033	0.0583358	0.0570425	0.181818	33.4105	0.571416	0.0527035	0.842957
ENSSSCG00000031635	4.91396	4.38533	6.35675	4.24146	2.61066	4.75077	261.412	0.460343	0.0527707	0.843077
ENSSSCG00000017693	4.37067	3.74599	6.50982	3.42602	4.06351	5.01768	470.053	0.438913	0.0529441	0.84489
ENSSSCG00000025393	0.770882	2.15277	1.22649	0.97736	1.17072	0.647314	355.928	-0.49499	0.0530333	0.845356
ENSSSCG00000006737	1.36037	1.70269	0.950239	2.25711	1.31819	0.852853	247.742	-0.493263	0.0533258	0.84852
ENSSSCG00000039052	0.365974	0.628461	0.50515	0.638828	0.543494	0.236228	145.542	-0.503137	0.0533521	0.84852
ENSSSCG00000000759	1.48449	4.58999	2.09289	3.03368	2.39992	2.38842	274.283	-0.492868	0.0534619	0.849309
ENSSSCG00000011782	1.61365	5.14916	5.97636	8.53821	3.64293	2.65177	1137.27	-0.521944	0.0536568	0.851127
ENSSSCG00000025876	2.66913	3.41985	2.62264	3.7922	4.13424	2.18903	372.081	-0.449021	0.053697	0.851127
ENSSSCG00000010182	0.104771	0.0160895	0.15605	0	0.0458538	0.131539	9.03348	0.456068	0.0538935	0.852429
ENSSSCG00000000745	0.596778	1.89802	1.23755	1.50389	0.819574	0.69413	250.184	-0.503576	0.0539121	0.852429
ENSSSCG00000016990	5.34789	6.3772	9.0345	4.16283	3.52598	5.7604	443.495	0.455251	0.0540064	0.852429
ENSSSCG00000037358	0.445825	0.172074	0.155721	0	0.0338204	0.150919	25.7862	0.503814	0.0541417	0.852429
ENSSSCG00000012676	5.78379	5.32998	8.12773	4.89291	5.44706	7.91135	600.929	0.435608	0.0540361	0.852429
ENSSSCG00000000941	0.214852	0.834025	0.498488	0.527829	0.434634	0.129877	50.2754	-0.567845	0.0541381	0.852429
ENSSSCG00000007557	0.639585	0.580887	0.941076	0.587763	0.265502	0.604828	204.287	0.49854	0.0542367	0.852973
ENSSSCG00000015671	0.761146	0.567538	1.0236	0.32015	0.480013	0.681847	65.6159	0.550426	0.0543841	0.853053
ENSSSCG00000034266	0.84596	2.72561	0.670357	1.32778	0.522419	0.847595	704.582	-0.536471	0.054433	0.853053
ENSSSCG00000040581	7.38925	32.5244	12.7134	29.7346	9.55276	18.3737	3796.55	-0.526899	0.0544391	0.853053
ENSSSCG00000014927	0.671683	0.550343	0.898914	0.602514	0.461771	0.741002	220.293	0.457598	0.05452	0.853053
ENSSSCG00000036317	15.6792	13.2496	15.2154	11.3885	9.69644	13.5454	1891.2	0.384567	0.0545441	0.853053
ENSSSCG00000038777	3.31918	4.59716	6.0729	2.4361	2.97905	5.1731	763.096	0.468056	0.054686	0.853603
ENSSSCG00000039407	0.956264	1.44154	2.57843	1.03332	0.532965	1.65454	129.36	0.543033	0.0548213	0.853603
ENSSSCG00000030539	0.901527	0.265878	1.42355	0.333808	0.233148	0.167206	24.6267	0.544106	0.0547376	0.853603
ENSSSCG00000032398	0.657533	0.436123	0.645448	0.503403	0.369182	0.709963	121.749	0.50677	0.0547692	0.853603
ENSSSCG00000012264	1.51387	3.90316	3.21155	3.86571	2.3023	1.67845	351.772	-0.4756	0.055118	0.854322
ENSSSCG00000023749	0.161073	0.0594194	0.43073	0.395257	0.0996119	0.673108	83.1818	0.561446	0.0553549	0.854322
ENSSSCG00000014054	0.062657	0.0500349	0.185549	0.0291657	0.0142595	0.119309	11.385	0.499055	0.0553545	0.854322
ENSSSCG00000025737	0.211205	0.897948	0.39202	1.05594	0.195825	0.312087	59.2673	-0.565553	0.0553898	0.854322
ENSSSCG00000031267	0.0895866	0.454899	0.212947	0.285561	0.146263	0.102423	50.0792	-0.565165	0.0552505	0.854322
ENSSSCG00000033691	0.533862	1.1876	0.586342	0.949636	0.4209	0.29736	158.917	-0.52861	0.0552682	0.854322
ENSSSCG00000001764	2.42892	2.16126	2.98451	2.18302	2.01845	3.33253	563.029	0.433762	0.055204	0.854322
ENSSSCG00000028282	3.14672	1.28074	2.94725	2.07283	1.06033	1.03991	499.948	0.51566	0.0554126	0.854322
ENSSSCG00000033251	0.00729386	0.0509646	0.00830755	0.110343	0.0248991	0.0165341	9.12285	-0.46814	0.0553984	0.854322
ENSSSCG00000005344	0.0779193	0.0345681	0.167636	0	0.0344807	0.0667275	13.6215	0.488115	0.055529	0.855183
ENSSSCG00000014326	0.174818	0.0890317	0.166606	0.0415177	0.0365375	0.074405	25.4078	0.556332	0.0556923	0.856763
ENSSSCG00000033674	0.68405	0.689095	1.0444	0.180694	0.193402	0.275881	222.06	0.556221	0.0560077	0.85974
ENSSSCG00000007601	1.36892	1.75602	1.02839	3.26738	0.742393	0.522912	227.905	-0.549294	0.0559979	0.85974
ENSSSCG00000011583	0.951575	0.467141	0.764007	0.435679	0.390518	0.820397	39.1006	0.562223	0.0560717	0.859786
ENSSSCG00000007248	3.07499	4.98552	4.16633	6.55475	3.34366	2.7906	1465.78	-0.423072	0.0565475	0.861464
ENSSSCG00000028549	24.8035	34.2841	23.525	24.3751	50.871	22.1024	4418.55	-0.470847	0.056524	0.861464
ENSSSCG00000010452	143.21	21.1098	109.486	14.0135	64.5776	64.4527	8556.77	0.53155	0.0564987	0.861464
ENSSSCG00000032612	0.323408	0.306682	0.856427	0.183471	0.188604	0.197942	76.9469	0.559112	0.056418	0.861464
ENSSSCG00000005322	1.60166	2.31365	1.75751	2.99656	1.62991	1.21614	547.957	-0.437789	0.0564401	0.861464
ENSSSCG00000007560	1.94104	1.39969	2.12208	1.72621	1.5402	2.40458	545.152	0.437874	0.0565407	0.861464
ENSSSCG00000034655	21.7333	32.8289	31.3012	48.9658	39.9772	28.9881	1497.35	-0.429077	0.0566503	0.8621
ENSSSCG00000035045	5.84048	8.03427	4.95351	8.60691	5.11046	3.65524	1661.32	-0.425632	0.0568427	0.863165
ENSSSCG00000037343	13.1661	11.5179	17.9782	11.0736	13.0501	17.183	3595.38	0.409175	0.056789	0.863165
ENSSSCG00000034771	5.13044	5.31416	7.97236	4.39523	3.4617	4.81562	748.808	0.411254	0.0571034	0.863312
ENSSSCG00000008202	2.21283	2.93578	2.14209	3.3341	2.57718	1.6908	581.402	-0.411178	0.0571442	0.863312
ENSSSCG00000025686	0.852	0.7648	1.55684	0.534968	0.383613	0.522439	115.042	0.535101	0.0569393	0.863312
ENSSSCG00000033061	0.449788	0.761304	0.245013	0.750994	1.24616	0.407841	31.5724	-0.558819	0.0571584	0.863312
ENSSSCG00000035700	0.375772	0.0681986	0.207514	0.132511	0.0777441	0.247802	15.6847	0.52808	0.057153	0.863312
ENSSSCG00000016115	0.0465298	0.0928912	0.105993	0.216587	0.282381	0.00703175	15.2038	-0.496946	0.0573232	0.864875
ENSSSCG00000008230	6.75524	4.90045	4.92063	5.69472	2.9049	7.38591	658.829	0.471606	0.0579663	0.868512
ENSSSCG00000031354	2.15803	3.31404	2.5714	3.66072	3.81568	2.40834	339.96	-0.441143	0.0578878	0.868512
ENSSSCG00000028180	7.27926	12.86	7.46337	10.5612	12.0189	9.00388	1387.53	-0.420009	0.0577253	0.868512
ENSSSCG00000001097	4.60455	4.67572	5.51096	9.69713	7.67521	4.24735	1149.78	-0.458964	0.0580007	0.868512
ENSSSCG00000036013	0.0295058	0.046633	0.439685	0.108731	0.0111916	2.46807	216.497	0.374235	0.058078	0.868512
ENSSSCG00000006457	0.138433	0.108572	0.242139	0.0115067	0.0562582	0.138971	21.9018	0.531943	0.058157	0.868512
ENSSSCG00000017878	10.9199	8.2756	11.4463	8.15026	7.68513	8.93613	1883.8	0.373888	0.0579737	0.868512
ENSSSCG00000010261	22.6641	15.5632	28.5839	17.18	18.0257	17.928	1431.8	0.401168	0.0581799	0.868512
ENSSSCG00000035419	50.4455	55.7419	69.1604	48.4667	28.3762	57.788	1863.15	0.416153	0.0578306	0.868512
ENSSSCG00000027372	3.91689	4.44886	5.53956	2.04048	1.52867	2.69015	929.944	0.490265	0.0580548	0.868512
ENSSSCG00000009844	156.486	74.519	158.213	125.674	102.371	108.414	20726.8	0.4276	0.0582818	0.869114
ENSSSCG00000026568	0.628307	0.982566	1.64595	0.560558	0.571962	2.06995	48.9215	0.558723	0.0584025	0.869994
ENSSSCG00000010330	95.0066	69.9535	131.265	102.029	84.1192	121.105	6917.86	0.410408	0.0585396	0.871117
ENSSSCG00000022820	52.5138	63.5401	97.3462	49.0958	48.3173	68.5622	2389.57	0.406084	0.0587725	0.873661
ENSSSCG00000009381	1.495	1.63572	1.52354	2.41653	2.12938	1.0795	471.553	-0.444626	0.058939	0.875213
ENSSSCG00000017041	2.77135	3.151	1.40082	7.26109	1.87532	2.11886	352.069	-0.534395	0.0595899	0.876811
ENSSSCG00000000570	3.09635	5.10479	4.65887	5.52298	3.97098	2.38568	903.144	-0.411989	0.0595238	0.876811
ENSSSCG00000032284	13.8203	14.7984	16.5286	11.2547	6.93461	13.9693	1308.64	0.421483	0.0596137	0.876811
ENSSSCG00000005196	11.3465	14.9432	11.7732	24.4032	23.6594	14.9208	269.932	-0.490713	0.0594946	0.876811
ENSSSCG00000016033	4.58398	7.5188	4.68272	6.22491	6.75279	4.74152	722.815	-0.40702	0.059477	0.876811
ENSSSCG00000032251	6.41364	3.82182	7.81414	3.25683	1.90193	1.70941	196.1	0.536992	0.0596682	0.876811
ENSSSCG00000034714	3.16024	1.62701	3.38575	2.21064	2.01486	1.85275	762.395	0.440536	0.0595443	0.876811
ENSSSCG00000037669	0.891089	0.796082	1.22299	0.565145	0.471498	0.674669	160.936	0.484941	0.0594197	0.876811
ENSSSCG00000003485	4.03656	3.55814	5.32373	3.76752	2.65229	3.77649	871.792	0.38763	0.059488	0.876811
ENSSSCG00000035387	1.44932	2.21494	1.93535	2.44263	2.52496	1.23259	184.532	-0.468565	0.0596675	0.876811
ENSSSCG00000018078	40845.8	34965.1	38045.3	19211.6	36322.6	52023.4	1.29279e+06	0.464561	0.0597624	0.877282
ENSSSCG00000001463	34.5118	34.4696	46.7118	11.3228	17.0121	18.4739	1232.74	0.501912	0.0599485	0.879099
ENSSSCG00000030582	2.91897	1.76463	3.88656	0.95685	0.795291	0.596451	80.8014	0.554717	0.0601419	0.881019
ENSSSCG00000035153	1.2131	0.965955	1.62956	0.657354	0.626974	0.675937	192.623	0.492128	0.0602191	0.881235
ENSSSCG00000015638	0.0414824	0.215318	0.0566971	0.241366	0.094406	0.0526593	12.8943	-0.508344	0.0603243	0.881859
ENSSSCG00000014835	1.94571	1.25224	2.20373	1.80505	0.953737	1.45829	551.691	0.437165	0.060964	0.882734
ENSSSCG00000034426	1.40305	0.200073	0.970243	0.29156	0	0.272615	9.75344	0.443466	0.0609249	0.882734
ENSSSCG00000016047	0.107359	0.107165	0.174014	0.172986	0.831658	0.168485	62.238	-0.544912	0.0605619	0.882734
ENSSSCG00000003253	52.1365	24.1279	41.6547	46.3513	22.9196	37.7532	5250.02	0.450802	0.060968	0.882734
ENSSSCG00000000090	10.2792	13.1089	8.94729	13.9823	19.2664	10.6454	705.823	-0.455769	0.0610098	0.882734
ENSSSCG00000007964	0.0804174	0.355988	0.298675	0.598111	0.13925	0.120473	68.5697	-0.553318	0.0608677	0.882734
ENSSSCG00000038073	0.0712487	0.238759	0.0463719	0.124369	0.110029	0.0415312	19.0967	-0.534708	0.0607983	0.882734
ENSSSCG00000013022	163.157	71.8998	167.011	156.429	112.556	156.664	32614.2	0.448659	0.0604878	0.882734
ENSSSCG00000026596	10.5611	7.41075	8.48131	7.12956	5.04604	6.88045	2573.97	0.404179	0.0609469	0.882734
ENSSSCG00000009886	9.38345	7.09373	12.4557	7.31449	6.32797	6.45634	1106.09	0.402695	0.0607011	0.882734
ENSSSCG00000034178	2.20748	6.15396	3.06521	3.87886	1.64124	1.32378	314.212	-0.514658	0.0613893	0.883713
ENSSSCG00000018086	10417.9	17088.5	6586.46	10162.3	14983.3	9612.55	171396	-0.454557	0.0613123	0.883713
ENSSSCG00000014224	1.23671	3.22189	1.38165	1.74185	1.08706	1.05919	630.803	-0.473927	0.0611481	0.883713
ENSSSCG00000013469	0.0574197	0.293744	0.171675	0.300688	0.261353	0.117146	25.9007	-0.547735	0.0613292	0.883713
ENSSSCG00000003995	2.17686	2.96205	2.49647	3.45756	2.76697	1.75982	650.333	-0.395626	0.0613907	0.883713
ENSSSCG00000011264	1.40768	1.11573	1.62069	1.43835	1.19809	2.43865	386.657	0.473918	0.0621254	0.892467
ENSSSCG00000032452	31.6372	25.446	24.946	54.1926	34.814	15.738	4039.35	-0.46919	0.0621135	0.892467
ENSSSCG00000006612	11.6324	13.9857	19.9697	11.9204	7.19452	13.5045	1579.48	0.418542	0.0622766	0.893729
ENSSSCG00000012488	0.284706	0.250757	0.896524	0.233868	0.171513	0.51631	21.7188	0.53741	0.0624192	0.894019
ENSSSCG00000038091	0.233223	1.97881	2.39073	9.6348	1.72501	1.1631	22.1943	-0.500402	0.0624236	0.894019
ENSSSCG00000024439	3.76476	1.58853	0.685356	0.723267	0.792821	1.11276	351.904	0.545128	0.0626472	0.896312
ENSSSCG00000013236	948.338	934.569	879.604	1794.72	1224.29	804.878	238597	-0.429138	0.0627294	0.89658
ENSSSCG00000012323	6.44396	10.6018	6.39122	7.21389	8.702	5.41794	1002.29	-0.403199	0.0628397	0.897247
ENSSSCG00000003990	1.09318	2.22004	1.8278	2.51295	1.71578	1.34281	308.438	-0.437634	0.0630008	0.898005
ENSSSCG00000005896	0.223013	0.389567	0.37572	0.68665	0.348931	0.160087	72.2124	-0.535837	0.0632111	0.898005
ENSSSCG00000036963	2.95873	2.29275	2.68264	0.804141	0.708789	1.059	166.636	0.536146	0.0631692	0.898005
ENSSSCG00000031615	5.43096	4.9456	5.23827	3.47985	2.08499	3.83458	1063.42	0.439697	0.0630938	0.898005
ENSSSCG00000033222	1.53702	1.1613	1.23352	0.685183	0.522002	0.75044	388.404	0.481065	0.0631159	0.898005
ENSSSCG00000003783	0.670809	1.96067	0.887564	0.761925	1.3758	0.863205	253.69	-0.495909	0.0633492	0.899061
ENSSSCG00000007492	2.88049	4.09447	4.13869	7.74639	3.96106	3.02717	394.207	-0.461576	0.0638103	0.904695
ENSSSCG00000001428	2.93249	3.15658	4.08344	1.82929	1.11927	2.27558	258.314	0.488057	0.0639049	0.905127
ENSSSCG00000031999	0.860437	0.743509	1.09704	0.343728	0.277654	0.663747	48.1749	0.544387	0.0641435	0.907595
ENSSSCG00000015015	0.264249	0.823611	0.282547	0.514604	0.257734	0.244495	67.6826	-0.537071	0.0644117	0.908077
ENSSSCG00000008026	2.23742	3.54135	2.70935	4.67215	3.19473	2.82158	1253.62	-0.403494	0.0646925	0.908077
ENSSSCG00000007978	22.3915	25.1056	20.7783	11.6815	5.37406	20.8071	894.444	0.503574	0.0645824	0.908077
ENSSSCG00000017897	0.0179147	0.250353	0.153034	0.323135	0.132504	0.0324881	15.2315	-0.492534	0.0643392	0.908077
ENSSSCG00000009649	0.0647926	0.0202111	0.0830221	0.00942492	0.0276479	0.0697658	10.8224	0.481599	0.0646149	0.908077
ENSSSCG00000036573	0.0142628	0.085422	0.0121838	0.116184	0.105493	0.0581971	17.4289	-0.503534	0.0643927	0.908077
ENSSSCG00000032964	1.54255	3.44906	2.08489	2.80031	1.9074	1.75769	407.699	-0.426154	0.064577	0.908077
ENSSSCG00000011864	3.18293	2.09633	4.08419	2.64905	2.26367	2.44313	519.384	0.413913	0.0646692	0.908077
ENSSSCG00000032164	57.1821	46.7978	54.6108	42.9736	34.5803	45.8886	7578.16	0.360281	0.0647725	0.908295
ENSSSCG00000025271	2.95777	2.84857	4.84165	0.84752	0.558125	0.902962	131.251	0.544892	0.0648531	0.908523
ENSSSCG00000025238	0.229988	0.1922	0.603097	0.1805	0.115637	0.19399	43.0914	0.544752	0.064928	0.90867
ENSSSCG00000014430	26.7522	22.5534	27.0828	28.2083	11.1054	31.1038	3199	0.443349	0.0668411	0.909811
ENSSSCG00000033337	8.69857	8.85032	12.2996	6.04707	4.38548	5.94373	1317.02	0.427929	0.0667587	0.909811
ENSSSCG00000012510	0.318688	0.801168	0.463806	0.693641	0.349205	0.192645	72.6996	-0.530044	0.0658851	0.909811
ENSSSCG00000017873	5.75923	4.06534	7.08893	4.72727	3.01233	3.52245	837.307	0.419103	0.0661484	0.909811
ENSSSCG00000032343	4.42676	8.79721	5.70097	5.99696	5.1444	0.841826	349.9	-0.527055	0.0662436	0.909811
ENSSSCG00000027629	18.3723	16.6476	21.0439	14.649	14.8654	20.0456	1928.84	0.369266	0.0662768	0.909811
ENSSSCG00000016199	22.8286	50.0878	19.2289	27.5439	25.8056	24.0453	2989.1	-0.433258	0.066573	0.909811
ENSSSCG00000016497	3.49902	2.35711	3.3297	2.81652	1.57818	2.40008	551.602	0.422745	0.0670487	0.909811
ENSSSCG00000004457	1.30465	1.5588	1.70361	2.79364	1.70201	1.0376	714.747	-0.43402	0.0667141	0.909811
ENSSSCG00000000362	0.0457781	0.274172	0.156421	0.514964	0.173637	0.0553452	12.1009	-0.482337	0.0660726	0.909811
ENSSSCG00000006581	23.0529	25.6463	30.6609	20.4837	12.4843	23.7403	2727.75	0.400798	0.0655491	0.909811
ENSSSCG00000022039	0.887347	1.75546	1.64528	2.61221	0.905353	0.694404	564.239	-0.485571	0.0652749	0.909811
ENSSSCG00000023041	1.32518	0.222073	0.903409	0.877994	0.473292	0.78937	75.5969	0.541803	0.065443	0.909811
ENSSSCG00000035073	0.00513206	0.251016	0.0526077	0.0418053	0.0759172	0.0279207	13.2767	-0.465305	0.0660426	0.909811
ENSSSCG00000040681	65.0049	68.3586	105.334	25.5878	49.5877	48.7439	3103.64	0.469382	0.0664994	0.909811
ENSSSCG00000005601	107.842	70.8178	126.603	82.8426	62.0326	60.514	9492.83	0.403942	0.0657195	0.909811
ENSSSCG00000005315	0.90698	4.59136	2.12509	2.74418	2.00514	2.13823	172.478	-0.510582	0.0667575	0.909811
ENSSSCG00000040957	0.598118	0.785574	1.07565	0.293066	0.300897	0.579446	177.665	0.508701	0.0669662	0.909811
ENSSSCG00000033544	0.135117	0.252887	0.216416	0.437314	0.427619	0.222061	63.2604	-0.535625	0.0656515	0.909811
ENSSSCG00000008073	5.14171	5.00906	4.78184	3.07588	2.59615	4.36705	1300.19	0.416349	0.0655298	0.909811
ENSSSCG00000007788	2.17878	6.39119	3.76516	5.0709	2.8212	3.04286	428.627	-0.455799	0.0661218	0.909811
ENSSSCG00000002004	2.55613	1.89175	3.85624	1.35779	2.82421	3.05772	365.611	0.479781	0.0655019	0.909811
ENSSSCG00000007575	0.810569	3.58058	1.88778	2.80163	0.887934	1.29444	282.082	-0.513934	0.066686	0.909811
ENSSSCG00000015426	0.152155	0.30193	0.129454	0.211196	0.148106	0.0764628	85.5786	-0.520361	0.0663157	0.909811
ENSSSCG00000037821	32.8073	31.6225	39.1731	31.5113	19.6492	33.7937	8690.4	0.371208	0.0658766	0.909811
ENSSSCG00000010433	9.45463	11.2694	9.9753	11.3266	15.3555	6.8045	1670.16	-0.417064	0.0665974	0.909811
ENSSSCG00000014851	1.55309	3.30532	1.16817	1.60274	1.24487	0.566845	147.97	-0.521306	0.0670733	0.909811
ENSSSCG00000000174	1.33175	8.81302	6.12351	10.1021	3.19918	3.39903	101.019	-0.540666	0.0654985	0.909811
ENSSSCG00000040205	1.21362	0.658298	1.17339	1.13982	0.5817	1.0969	236.929	0.469442	0.0663156	0.909811
ENSSSCG00000005305	2.54218	3.6079	2.97602	4.74089	3.2179	2.56152	1041.45	-0.386847	0.0666784	0.909811
ENSSSCG00000016403	0.93667	0.753704	0.838237	0.867555	0.277336	1.21764	161.991	0.514396	0.0665445	0.909811
ENSSSCG00000011168	0.0647621	0.31676	0.154902	0.226091	0.169494	0.0645947	23.4228	-0.532983	0.0669645	0.909811
ENSSSCG00000014385	0.0275581	0.0916942	0.0575449	0.251211	0.0313585	0.0166587	15.5238	-0.483795	0.0671847	0.910379
ENSSSCG00000022846	67.5391	98.4333	41.9151	91.8901	81.4338	66.2969	13534.9	-0.426409	0.0672443	0.910379
ENSSSCG00000034937	50.7327	60.5319	75.4298	38.4644	26.6608	46.1953	1939.27	0.421959	0.0673526	0.910971
ENSSSCG00000001946	2.72622	6.24295	4.57851	4.03095	5.38927	3.14086	380.526	-0.43745	0.0677692	0.915728
ENSSSCG00000017134	6.25345	14.072	7.59408	9.331	9.76877	7.90281	393.969	-0.428669	0.0681813	0.918626
ENSSSCG00000017755	3.24757	3.63154	2.3499	5.77997	3.3138	2.55208	770.75	-0.439809	0.0680726	0.918626
ENSSSCG00000000024	53.5517	29.8702	52.4734	47.746	35.0513	45.3691	2325.08	0.401616	0.0681315	0.918626
ENSSSCG00000017985	0.0891089	0.415089	0.0338311	1.10609	0.135197	0.161597	9.93856	-0.43728	0.0682442	0.918626
ENSSSCG00000028341	0.558822	2.10085	0.413303	0.895223	0.470721	0.664642	107.808	-0.532281	0.0684735	0.919082
ENSSSCG00000040459	1.27793	0.665538	1.22771	0.620714	0.657532	0.765782	73.8395	0.5133	0.0684503	0.919082
ENSSSCG00000038234	2.12948	4.49985	2.03979	2.74185	2.01557	1.81925	842.854	-0.429679	0.0683772	0.919082
ENSSSCG00000013248	0.349658	0.628723	0.398253	0.64379	0.406052	0.317049	177.621	-0.45203	0.0686053	0.919976
ENSSSCG00000016459	1.58617	1.53337	2.57971	1.69616	1.35368	2.07962	475.132	0.409125	0.0687266	0.920728
ENSSSCG00000006643	0.448486	1.45221	1.03409	1.50843	0.777948	0.733973	167.133	-0.489714	0.0692653	0.921895
ENSSSCG00000017393	0.244	0.679219	0.512765	0.731854	0.332396	0.24929	121.894	-0.503968	0.0693671	0.921895
ENSSSCG00000007317	13.2486	5.35933	14.4671	11.3245	3.16315	4.64295	1938.59	0.504091	0.0692899	0.921895
ENSSSCG00000012818	2.41081	4.92483	3.04499	5.59034	1.50427	1.67494	987.308	-0.483136	0.0692973	0.921895
ENSSSCG00000027564	3.67641	2.83902	4.9512	2.77381	3.51222	4.19075	429.574	0.424053	0.0691205	0.921895
ENSSSCG00000030694	0.0352973	0.0140934	0	0.119119	0.14861	0.0192033	15.5135	-0.439738	0.0694019	0.921895
ENSSSCG00000026472	8.1122	7.72458	15.4792	7.10324	9.14587	10.1082	1934.86	0.413368	0.069091	0.921895
ENSSSCG00000006380	0.0637444	0.0272696	0.108905	0.0105971	0.0207243	0.0577996	9.8954	0.466496	0.0689899	0.921895
ENSSSCG00000000007	4.01334	9.56334	6.74124	8.19275	7.01165	5.90582	477.147	-0.41699	0.0692616	0.921895
ENSSSCG00000021359	12.9368	13.385	20.1555	11.8125	10.2698	13.0596	1829.96	0.365076	0.0695402	0.922863
ENSSSCG00000036941	0.228561	0.882833	0.871528	0.878883	0.938553	0.315374	63.7326	-0.532104	0.069615	0.922988
ENSSSCG00000016557	2.48642	2.31076	2.89709	3.42559	2.81305	9.05704	263.211	0.525167	0.0696958	0.923191
ENSSSCG00000002269	3.73263	3.80618	4.04676	6.27524	5.09869	2.65024	1496.16	-0.414569	0.069794	0.923624
ENSSSCG00000013893	6.45316	5.99473	5.66662	3.79717	4.64272	7.51237	1042.35	0.425441	0.0699129	0.923873
ENSSSCG00000011110	20.8804	3.18568	8.01166	11.583	9.23362	11.4131	1454.58	0.515682	0.0699438	0.923873
ENSSSCG00000039874	0.127643	3.18529	0.181728	0.371345	0.508357	0.694432	24.0229	-0.479643	0.0700742	0.924089
ENSSSCG00000017466	0.285133	0.0881913	0.091482	0.0654275	0.0182791	0.0728288	24.578	0.507241	0.0706455	0.924089
ENSSSCG00000031361	1.80584	2.72086	1.21701	2.09511	2.00834	1.48542	1306.83	-0.413974	0.0706666	0.924089
ENSSSCG00000011973	2.97396	4.39222	2.96794	4.72534	2.41604	0.570438	770.074	-0.510613	0.0705004	0.924089
ENSSSCG00000013100	2.59924	2.73109	4.26365	2.15639	1.48592	2.49215	195.729	0.456741	0.070775	0.924089
ENSSSCG00000016733	0.083184	0.0332134	0.0568469	0.0338805	0.0141983	0.109368	12.8711	0.484267	0.0710082	0.924089
ENSSSCG00000032108	0.210486	0.168084	0.479478	0.0489886	0	0.152685	15.1832	0.458644	0.0706505	0.924089
ENSSSCG00000024633	0.173114	1.07281	0.624383	1.09121	0.492469	0.529773	84.5296	-0.528196	0.0708013	0.924089
ENSSSCG00000035103	0.847407	1.56557	1.21047	2.33729	1.34252	1.24384	284.795	-0.453365	0.0707936	0.924089
ENSSSCG00000016200	6.88982	12.1452	7.85147	8.68095	8.18885	5.97581	2144.85	-0.366591	0.0701371	0.924089
ENSSSCG00000035594	0.363344	1.42544	0.731441	1.25536	0.458322	0.676796	266.696	-0.496733	0.0709542	0.924089
ENSSSCG00000039508	0.492109	0.153964	0.200777	1.00003	0.83578	0.0799191	59.8126	-0.523033	0.0701994	0.924089
ENSSSCG00000014418	1.21288	1.17752	0.984047	4.1183	0.831869	0.602615	82.4189	-0.533125	0.0708556	0.924089
ENSSSCG00000035262	0.365453	0.673461	0.48028	1.47212	0.607781	0.15294	20.4284	-0.513718	0.0709052	0.924089
ENSSSCG00000030388	0.988488	0.779614	1.32046	0.184617	0.263843	0.376226	49.0419	0.53239	0.0704861	0.924089
ENSSSCG00000030947	2.00627	2.69528	1.86129	3.23581	2.50036	1.8374	440.997	-0.406334	0.0709447	0.924089
ENSSSCG00000021068	0.69108	0.581158	0.857212	0.55083	0.290854	0.622339	118.282	0.483173	0.0712848	0.926834
ENSSSCG00000001509	16.1267	15.194	12.5546	9.18888	7.8125	14.4586	1707.75	0.42171	0.07148	0.927596
ENSSSCG00000035105	0.910092	0.273869	1.68062	0.735903	0.574909	0.370134	208.564	0.520537	0.0714293	0.927596
ENSSSCG00000013119	0.271312	0.201182	0.556235	0.23454	0.105849	0.302241	33.2718	0.531645	0.0715989	0.927596
ENSSSCG00000022370	0.267918	0.193463	0.227242	0.0663356	0.025946	0.191245	26.6968	0.516791	0.0716064	0.927596
ENSSSCG00000000523	0.32486	0.67311	0.555013	0.544149	0.840135	0.348121	104.645	-0.496063	0.0724991	0.929115
ENSSSCG00000034398	1.6978	1.39815	2.34814	1.17839	1.72839	2.03705	542.649	0.425309	0.0720084	0.929115
ENSSSCG00000038398	0.385226	0.209743	0.433066	0.15137	0.153707	0.172382	46.7414	0.52797	0.0724843	0.929115
ENSSSCG00000004617	4.90774	7.02299	5.95096	6.69923	7.82557	4.66089	1652.81	-0.372533	0.0725545	0.929115
ENSSSCG00000016574	0.221596	0.282639	0.581908	0.214894	0.0910561	0.262326	81.9108	0.522867	0.0723679	0.929115
ENSSSCG00000005965	10.1336	3.85741	4.81312	5.04701	3.85952	4.3359	366.819	0.479267	0.0727116	0.929115
ENSSSCG00000016262	39.0006	23.7326	54.3563	14.2166	43.9741	38.4628	3152.86	0.480203	0.0724208	0.929115
ENSSSCG00000040122	0.0634166	0.355194	0.401279	0.664183	0.236531	0.140561	79.8144	-0.531316	0.0718787	0.929115
ENSSSCG00000008625	0.197942	0.12349	0.309996	0.143966	0.154852	0.583317	19.8871	0.507892	0.0726915	0.929115
ENSSSCG00000023520	0.288389	0.711582	0.930047	1.62898	0.398215	0.223298	193.955	-0.525214	0.0725771	0.929115
ENSSSCG00000026602	0.521486	0.403165	0.471676	0.232033	0.116353	0.34305	63.6664	0.525425	0.0721898	0.929115
ENSSSCG00000022404	15.8402	12.3398	18.7227	13.8889	14.067	18.8334	1217.1	0.387684	0.0721792	0.929115
ENSSSCG00000022034	19.4132	21.06	19.9082	38.8442	31.5152	21.4224	2026.23	-0.42555	0.072348	0.929115
ENSSSCG00000031170	5.10049	7.45748	5.70848	4.92297	9.4676	3.83591	1104.86	-0.437645	0.0726535	0.929115
ENSSSCG00000016469	0.0195307	0.248566	0.116787	0.261372	0.0888964	0.0796919	25.2284	-0.512743	0.0722015	0.929115
ENSSSCG00000034524	5.61943	8.5223	4.80824	8.17905	5.76064	4.95902	1061.76	-0.386653	0.0731688	0.92946
ENSSSCG00000038204	0.660173	0.101381	1.61953	0.295479	0.231142	0.414419	9.96708	0.450611	0.0729187	0.92946
ENSSSCG00000021418	4.08501	4.83288	3.9181	7.04881	4.2061	2.98048	1020.29	-0.401931	0.0730807	0.92946
ENSSSCG00000023783	50.8628	54.1518	109.559	60.3749	63.8307	91.6394	2459.57	0.42377	0.0731825	0.92946
ENSSSCG00000039334	1.78218	18.5011	3.9244	2.48871	9.59896	6.24844	55.7057	-0.522493	0.0731999	0.92946
ENSSSCG00000028964	0.42782	0.920979	0.457924	0.989713	0.680373	0.62161	124.48	-0.483032	0.0730984	0.92946
ENSSSCG00000031518	0.379123	0.624139	0.299692	0.358876	0.605256	0.261673	140.779	-0.487935	0.0728826	0.92946
ENSSSCG00000017198	12.3688	12.768	10.5799	18.4692	14.1266	8.52477	3424.97	-0.392921	0.0737087	0.933401
ENSSSCG00000032157	1.75747	4.38238	3.61146	3.79873	3.37614	2.59939	906.47	-0.405691	0.0736596	0.933401
ENSSSCG00000003119	0.0647272	0.0738401	0.247498	0.0322814	0.0105219	0.0712674	16.1826	0.478919	0.0736084	0.933401
ENSSSCG00000006912	0.234271	0.620903	0.519857	0.437134	0.510174	0.120861	92.5832	-0.517289	0.0738111	0.933859
ENSSSCG00000001550	0.271424	0.234808	0.638902	0	0.0411806	0.295333	12.536	0.437366	0.0739443	0.934706
ENSSSCG00000003144	1.62234	2.12026	4.82908	2.0339	1.23706	2.07008	254.145	0.479175	0.0741745	0.936379
ENSSSCG00000014011	1.4655	1.46285	1.55952	0.883826	0.547753	1.50342	108.733	0.496109	0.0742094	0.936379
ENSSSCG00000003458	17.8604	17.8588	18.0648	11.135	7.25586	13.2445	1728.44	0.420873	0.0743589	0.936679
ENSSSCG00000009722	0.235442	0.296862	0.388131	0.0288404	0.0211508	0.303373	31.8475	0.496444	0.0743659	0.936679
ENSSSCG00000004399	0.89512	1.44991	1.08904	1.42991	1.74544	1.07727	298.19	-0.43066	0.0748358	0.941756
ENSSSCG00000012695	0.756646	1.49555	1.34693	2.4491	0.878096	0.808759	236.556	-0.477088	0.0750763	0.94394
ENSSSCG00000018050	2.08273	2.664	3.90994	1.92433	1.4172	2.76157	218.946	0.452618	0.0752371	0.94512
ENSSSCG00000007288	40.6207	84.4875	64.2543	121.771	55.4793	65.7061	27167.6	-0.424268	0.0754526	0.946142
ENSSSCG00000030843	8.18884	8.0931	20.4084	9.90679	6.55036	11.0275	122.266	0.487987	0.0753873	0.946142
ENSSSCG00000022504	4.39781	3.58973	3.28177	8.71866	4.39621	2.71083	1174.03	-0.458428	0.0756887	0.946578
ENSSSCG00000027677	4.41207	5.76873	7.54967	3.23005	1.88564	4.73311	205.268	0.480779	0.0756604	0.946578
ENSSSCG00000005319	13.0661	16.9943	11.125	21.484	10.828	8.95397	3100.9	-0.403157	0.0756369	0.946578
ENSSSCG00000033892	6.94811	10.7307	15.8275	8.18964	3.18966	10.5994	572.459	0.47489	0.0762385	0.950926
ENSSSCG00000027826	18.8506	15.9465	18.5647	6.84485	7.01566	7.57326	1142.13	0.46939	0.0761884	0.950926
ENSSSCG00000027409	0.0607322	0.0134716	0.0345864	0.0314108	0.0076786	0.085662	11.3119	0.455017	0.0761055	0.950926
ENSSSCG00000009238	8.04048	10.8176	9.55611	13.1902	11.9186	7.88803	716.484	-0.378656	0.0763393	0.95094
ENSSSCG00000037745	0.385533	1.2443	0.395202	0.658013	0.628802	0.442799	45.2595	-0.520805	0.0763838	0.95094
ENSSSCG00000022192	1.04672	1.8678	1.24118	2.03568	1.13396	1.05961	362.637	-0.413465	0.0765093	0.95094
ENSSSCG00000033581	3.29055	4.44248	3.06705	3.65705	5.46161	2.80123	607.328	-0.418554	0.0764461	0.95094
ENSSSCG00000013765	0.33844	0.0307116	0.140173	0	0.140041	0.376622	11.1757	0.419099	0.0765921	0.951131
ENSSSCG00000025564	3.54585	2.92945	3.2567	2.69528	1.82856	3.17413	363.601	0.409394	0.0769277	0.954458
ENSSSCG00000010303	184.177	96.634	183.561	133.103	88.2735	80.5103	27164.2	0.42189	0.0770239	0.954813
ENSSSCG00000001657	0.948638	2.43315	1.11268	1.15145	1.61561	1.22759	422.855	-0.444493	0.0771143	0.955093
ENSSSCG00000007739	3.89729	3.38787	4.69757	2.27836	2.12309	2.33177	473.139	0.42154	0.0772422	0.955838
ENSSSCG00000016423	0.293898	0.0325962	0.251058	0.0760022	0.0557379	0.0370124	14.1985	0.461251	0.0777157	0.956188
ENSSSCG00000014267	1.21853	1.73385	1.64267	2.42561	1.3087	0.804205	534.762	-0.424274	0.0779478	0.956188
ENSSSCG00000003421	2.84362	2.74386	3.77862	3.0444	1.72574	3.7559	296.423	0.429012	0.077683	0.956188
ENSSSCG00000011195	1.29335	1.0492	1.16445	1.35696	0.798926	2.19655	306.639	0.469036	0.0779483	0.956188
ENSSSCG00000031290	0.658935	1.197	0.408368	0.532817	1.15779	0.61286	299.609	-0.483105	0.0775705	0.956188
ENSSSCG00000007656	0.39816	0.322249	0.312545	0.087659	0.122451	0.321998	45.9608	0.520952	0.0776088	0.956188
ENSSSCG00000007157	1.28046	1.09495	0.933389	0.640734	0.451684	1.00237	199.407	0.471516	0.0778304	0.956188
ENSSSCG00000007481	7.54634	5.86366	7.18656	4.42022	5.86588	6.83114	947.818	0.391728	0.0777713	0.956188
ENSSSCG00000008117	1.88236	2.87568	2.63578	3.14837	3.33192	1.95764	367.828	-0.405015	0.0776067	0.956188
ENSSSCG00000037890	11.4458	13.6158	11.1591	16.9834	13.4352	8.76619	1274.73	-0.369731	0.0777801	0.956188
ENSSSCG00000031307	2.06085	11.9713	6.74838	6.32862	3.8107	3.52968	181.956	-0.501337	0.078158	0.957096
ENSSSCG00000033327	19.3149	17.2836	19.0609	16.2736	8.30749	16.5833	2036.02	0.397376	0.0781321	0.957096
ENSSSCG00000034259	5.5707	4.72106	7.6638	6.10024	2.46167	5.02281	1250.07	0.419088	0.0784132	0.959389
ENSSSCG00000037241	1.81421	1.46203	3.15166	1.30255	1.46781	1.27527	389.67	0.434107	0.0785727	0.960507
ENSSSCG00000014256	0.179723	0.18164	0.327521	0.0941147	0.0409014	0.107962	62.9407	0.518596	0.0787398	0.961716
ENSSSCG00000003092	0.0348143	0.269322	0.153654	0.162054	0.173317	0.0749729	30.5121	-0.514507	0.0789489	0.963436
ENSSSCG00000008051	2.03468	2.77507	1.63931	3.01971	2.40329	1.92782	925.813	-0.387853	0.0792026	0.964044
ENSSSCG00000006688	0.299594	0.255856	0.454976	0.244047	0.166667	0.304857	80.7653	0.485511	0.0792038	0.964044
ENSSSCG00000032909	0.194921	0.0270234	0.252846	0.100813	0.043128	0.0540048	19.0938	0.484483	0.0791037	0.964044
ENSSSCG00000012131	2.22633	1.69124	2.29802	1.32873	1.35516	1.44724	395.919	0.403118	0.0795128	0.966972
ENSSSCG00000011090	470.775	623.56	556.881	667.999	704.564	444.861	107334	-0.346716	0.0797232	0.967862
ENSSSCG00000007753	0.749844	1.72442	1.0947	1.21488	0.961674	0.721235	240.756	-0.427804	0.07971	0.967862
ENSSSCG00000022466	0.297678	0.159998	0.782421	0.186528	0.0781682	0.311442	12.1137	0.465288	0.0800999	0.971599
ENSSSCG00000035479	3.58856	5.0039	3.07444	6.38308	2.52976	2.20494	893.455	-0.434741	0.0802213	0.972235
ENSSSCG00000017759	16.6386	7.31492	6.02053	10.1425	7.49122	13.6163	1646.71	0.466388	0.0807454	0.972737
ENSSSCG00000026731	17.0065	34.3052	21.0232	25.3944	36.6486	26.5408	4530.11	-0.412087	0.080494	0.972737
ENSSSCG00000015802	2.23624	0.849915	2.23798	1.66592	1.43734	1.62894	170.038	0.468833	0.080446	0.972737
ENSSSCG00000000901	1.49686	1.73934	2.13767	3.39447	2.08324	1.15541	485.614	-0.434243	0.0805504	0.972737
ENSSSCG00000005952	0.0656853	0.0480821	0.129678	0.0152876	0.0199316	0.0714715	12.3796	0.465402	0.0806809	0.972737
ENSSSCG00000031774	2.34438	2.95141	3.32542	5.68666	2.97738	1.98552	482.633	-0.432914	0.0806325	0.972737
ENSSSCG00000000735	34.2458	28.9801	47.6731	35.8242	14.5551	26.9147	5409.91	0.413303	0.0803835	0.972737
ENSSSCG00000013658	11.2328	5.51626	6.04059	8.75148	3.78991	8.48292	656.991	0.457169	0.0808146	0.97274
ENSSSCG00000035511	5.36334	4.63853	5.85145	4.84436	2.07839	4.54129	659.244	0.419824	0.0814384	0.972778
ENSSSCG00000010074	0.771894	1.98707	0.925444	2.50566	0.60097	0.257861	26.126	-0.500983	0.0810611	0.972778
ENSSSCG00000032303	0.107587	0.328496	0.382036	0.957411	0.237647	0.200846	53.1992	-0.513889	0.0810894	0.972778
ENSSSCG00000034262	0.72627	0.789397	0.845589	0.93907	1.47838	0.439026	204.259	-0.47299	0.0811714	0.972778
ENSSSCG00000011884	5.27344	6.2339	9.51864	3.5207	2.82341	3.69491	733.662	0.443616	0.0810568	0.972778
ENSSSCG00000012403	9.16579	11.2993	13.0146	19.27	11.4419	7.11156	3416.15	-0.398138	0.0813371	0.972778
ENSSSCG00000035537	1.00776	0.611365	1.19234	0.652078	0.350939	0.401746	149.459	0.484521	0.0812866	0.972778
ENSSSCG00000026386	0.315949	1.22209	0.629753	0.735341	0.434419	0.155179	39.9198	-0.513585	0.0813709	0.972778
ENSSSCG00000023176	0.143815	0.0820312	0.128702	0.0239082	0.0233782	0.0931448	15.1297	0.476901	0.0813998	0.972778
ENSSSCG00000009824	3.13539	5.86625	3.5173	3.19028	6.86661	3.31443	260.135	-0.460731	0.081579	0.973634
ENSSSCG00000016164	0.512926	1.17458	1.72973	2.7699	0.995656	0.659639	355.895	-0.491647	0.0817371	0.974696
ENSSSCG00000006725	0.409157	0.0398456	0.738815	0.360007	0.306603	0.551975	38.2095	0.503901	0.0818366	0.975058
ENSSSCG00000040535	8.8683	11.436	14.3849	8.55727	4.99543	10.2016	2462.34	0.400336	0.0819149	0.975167
ENSSSCG00000026210	0.201076	0.0602137	0.251924	0.0701979	0.108682	0.109394	25.0094	0.506581	0.0820674	0.975444
ENSSSCG00000035124	0.489628	0.0996465	0.254474	0.138297	0.102775	0.0560346	37.7416	0.503228	0.0820764	0.975444
ENSSSCG00000013042	0.241523	0.482171	0.63729	0.112424	0.109932	0.470847	78.7039	0.513126	0.0821555	0.975531
ENSSSCG00000031706	0.246091	0.101148	0.263805	0.151611	0.0329444	0.1772	20.976	0.496963	0.0822221	0.975531
ENSSSCG00000000492	0.956511	0.372961	0.289384	0.104353	0.0340131	0.230379	21.0989	0.465389	0.0823288	0.975977
ENSSSCG00000010509	2.13578	1.47561	1.90889	0.645106	0.738384	0.619555	270.938	0.488842	0.082515	0.977363
ENSSSCG00000028682	0.166731	0.463984	0.172639	0.458605	0.132232	0.151182	46.649	-0.512008	0.0827121	0.978876
ENSSSCG00000008701	45.8242	85.1221	69.9997	122.309	70.0414	72.1043	6130.8	-0.3977	0.0829323	0.979838
ENSSSCG00000004602	0.585358	1.80601	0.818236	1.19207	2.33128	1.3993	97.6071	-0.503807	0.0829136	0.979838
ENSSSCG00000033532	3.93162	12.2946	7.31167	10.283	8.17752	8.62019	1225.6	-0.425713	0.0830455	0.980353
ENSSSCG00000012446	0.282538	0.136151	0.632514	0.0453504	0.0665175	0.0176682	17.9812	0.445221	0.0831592	0.980633
ENSSSCG00000038376	0.293138	1.31673	0.482268	0.701202	0.518875	0.383933	34.7148	-0.511274	0.0832082	0.980633
ENSSSCG00000008396	10.7139	15.3699	12.0819	13.8944	13.4493	8.69317	1635.52	-0.341524	0.0833278	0.981223
ENSSSCG00000022361	2.81176	3.14517	5.76135	1.01944	1.51133	1.47335	169.015	0.499541	0.0834669	0.981992
ENSSSCG00000006776	9.09697	8.3337	8.96201	4.91713	3.70525	5.21897	1469.41	0.417173	0.0835323	0.981992
ENSSSCG00000026302	0.589967	0.364267	0.568048	0.221181	0.185134	0.139252	209.462	0.49378	0.0837635	0.982628
ENSSSCG00000035249	67.7797	19.186	39.3941	35.3951	34.3074	26.9011	2799.66	0.456763	0.0838235	0.982628
ENSSSCG00000034216	14.5983	13.9163	14.3675	7.74549	10.6403	13.9429	1755.6	0.391397	0.0837269	0.982628
ENSSSCG00000031764	0.349318	1.3529	0.553033	0.406502	0.604185	0.437102	163.214	-0.486655	0.083865	0.982628
ENSSSCG00000015880	15.105	10.805	11.4973	31.5798	13.5127	7.65548	5000.86	-0.460576	0.0839922	0.983301
ENSSSCG00000000841	6.47677	8.09814	7.53045	8.21445	11.0654	5.38938	1203.13	-0.389553	0.084279	0.983395
ENSSSCG00000035973	3.48298	2.68225	3.70874	2.89796	2.19588	2.83226	652.585	0.362276	0.0842371	0.983395
ENSSSCG00000023280	1.23138	1.13921	2.73661	1.24073	0.256315	1.00761	76.8561	0.508746	0.0842275	0.983395
ENSSSCG00000006162	2.5013	4.10184	3.47138	2.88631	5.50711	2.46338	628.509	-0.427689	0.0840914	0.983395
ENSSSCG00000000175	99.3196	113.755	62.4174	144.123	75.5649	56.8339	15671	-0.410902	0.0856353	0.983743
ENSSSCG00000003354	14.5331	33.2067	23.8086	27.5161	17.0167	16.0402	3233.79	-0.378423	0.0845005	0.983743
ENSSSCG00000005286	0.768314	0.618921	1.31264	0.603903	0.398789	0.537774	96.7974	0.477709	0.085843	0.983743
ENSSSCG00000012974	78.7678	68.3426	85.5415	57.7932	36.5386	49.3587	5324.93	0.380029	0.0849374	0.983743
ENSSSCG00000006395	40.3178	32.9656	45.2409	36.9564	15.4754	29.3944	2967.47	0.404858	0.085003	0.983743
ENSSSCG00000030801	5.16624	3.80628	4.2104	1.16021	1.53966	1.40299	413.138	0.492329	0.0850255	0.983743
ENSSSCG00000015200	44.2158	36.6435	47.4929	40.8828	22.5245	36.4326	2958.22	0.364936	0.0853709	0.983743
ENSSSCG00000004347	2.5784	4.1783	3.04659	3.15762	5.23871	2.851	518.069	-0.417399	0.0854089	0.983743
ENSSSCG00000003702	38.0589	41.3606	30.5902	58.5129	37.8747	27.003	5150.7	-0.379044	0.0850934	0.983743
ENSSSCG00000006696	3.15817	8.8211	4.18451	5.45545	1.83312	2.01769	663.924	-0.475047	0.0850078	0.983743
ENSSSCG00000015545	92.3426	34.5876	69.5778	73.2857	45.2305	53.4104	16339.4	0.425635	0.0844083	0.983743
ENSSSCG00000014080	1.49684	1.17311	1.83601	1.41845	0.840333	1.31044	317.557	0.400616	0.0855879	0.983743
ENSSSCG00000005198	1.0164	1.57684	1.33432	1.9143	1.41667	1.04005	316.95	-0.392673	0.0850921	0.983743
ENSSSCG00000027002	6.90011	6.649	5.40854	1.85884	2.55334	4.24662	795.494	0.468061	0.0857123	0.983743
ENSSSCG00000001848	0.353005	0.298977	0.609189	0.273862	0.377341	0.882655	42.0257	0.507106	0.0858313	0.983743
ENSSSCG00000004072	0.50109	0.200073	0.779999	0.194373	0.152051	0.181744	18.4066	0.486067	0.0846896	0.983743
ENSSSCG00000033813	1.3347	0	1.81254	0	0.233655	0	10	0.340142	0.0849728	0.983743
ENSSSCG00000025221	1.08624	1.76784	1.38961	1.99685	1.36591	1.07772	343.125	-0.387204	0.0856879	0.983743
ENSSSCG00000035230	1.60441	2.51216	1.45116	3.0965	0.957577	0.943706	617.915	-0.453655	0.0852872	0.983743
ENSSSCG00000017082	192.587	125.917	178.395	158.282	63.2537	106.917	12528.2	0.419455	0.0849984	0.983743
ENSSSCG00000004702	0.0644015	0.48928	0.110028	0.0832713	0.0447839	0.0454187	34.5794	-0.484936	0.0857326	0.983743
ENSSSCG00000030623	0.553296	1.52538	1.09033	1.33884	0.809482	0.549477	102.134	-0.475395	0.0857133	0.983743
ENSSSCG00000001921	3.07945	3.90397	2.61199	3.95018	3.8723	2.59668	1110.42	-0.367623	0.0860193	0.984963
ENSSSCG00000026583	0.867551	0.631025	1.21792	0.477395	0.482116	0.493939	95.9655	0.477527	0.0861986	0.986215
ENSSSCG00000010734	21.0785	20.9627	27.0607	39.2586	31.295	15.5066	2805.79	-0.40403	0.0863106	0.986697
ENSSSCG00000003926	1.15807	1.39681	2.8304	1.01074	0.109815	1.42198	49.9913	0.500855	0.0865385	0.987003
ENSSSCG00000009612	2.12965	2.49284	3.0015	0.927128	0.645062	1.68098	109.285	0.494641	0.086655	0.987003
ENSSSCG00000031477	0.0376036	0.103223	0.0803057	0.180508	0.0909272	0.0127863	16.3538	-0.470285	0.0867005	0.987003
ENSSSCG00000038246	0.0456307	0.455481	0.415779	1.69922	0.31154	0.0827504	9.8809	-0.407301	0.0868144	0.987003
ENSSSCG00000036645	0.301258	0.176027	0.384972	0.222316	0.150499	0.353113	34.1259	0.505424	0.0867324	0.987003
ENSSSCG00000006115	9.5461	14.7669	12.1469	14.7581	15.997	11.2429	1964.11	-0.356964	0.0868272	0.987003
ENSSSCG00000007800	1.21451	1.23032	1.41755	0.839604	0.437861	1.07944	160.842	0.460624	0.086544	0.987003
ENSSSCG00000003552	0.0501889	0.290569	0.114328	0.408835	0.148486	0.127423	17.4047	-0.478293	0.0873359	0.98804
ENSSSCG00000001762	11.8329	9.15217	11.4282	10.9113	8.7796	16.596	316.954	0.42625	0.0874316	0.98804
ENSSSCG00000016464	2.83898	5.59045	4.37933	5.52686	3.80284	3.37675	818.111	-0.366479	0.0873069	0.98804
ENSSSCG00000016085	1.32069	1.19174	2.02169	0.885247	0.637193	0.938856	102.099	0.47168	0.0872127	0.98804
ENSSSCG00000033883	1.64815	3.0883	2.65664	4.16119	5.60438	3.53948	342.672	-0.464283	0.0871309	0.98804
ENSSSCG00000014007	0.882979	2.25448	0.545192	0.811204	0.740338	0.648934	195.374	-0.48302	0.0875039	0.98804
ENSSSCG00000002014	0.0692828	0.511765	0.0894332	0.188124	0.0420465	0.104703	32.6081	-0.486411	0.0875964	0.98804
ENSSSCG00000006352	0.774912	0.57839	0.270349	0.186853	0.127103	0.652003	59.5104	0.503197	0.0874417	0.98804
ENSSSCG00000011579	1.82375	1.29431	2.10123	1.16543	1.23555	1.46249	135.392	0.437978	0.0876188	0.98804
ENSSSCG00000035162	6.5711	5.54309	11.037	5.15609	8.04903	9.04097	1101.22	0.413337	0.0872672	0.98804
ENSSSCG00000017236	2.56824	2.5768	4.10127	0.47757	0.964093	0.984306	134.072	0.502886	0.0878697	0.990078
ENSSSCG00000032574	0.352908	0.754487	0.70792	0.855072	0.473499	0.255519	196.895	-0.457171	0.0879568	0.990269
ENSSSCG00000029687	8.11371	10.5523	6.69648	9.26861	10.1349	6.45528	1841.07	-0.36425	0.0880335	0.990342
ENSSSCG00000010132	100.112	63.8194	100.323	83.028	72.2505	80.3206	11988.1	0.349465	0.0881812	0.9909
ENSSSCG00000039986	4.6686	7.02681	3.99987	5.98171	4.35872	3.48481	1442.62	-0.366075	0.0882939	0.9909
ENSSSCG00000009792	3.415	5.54686	2.43273	5.02724	3.76236	3.50684	616.613	-0.406608	0.0882352	0.9909
ENSSSCG00000007507	0.426333	0.57017	2.43735	1.59434	0.527515	1.97415	282.694	0.49941	0.0884212	0.991384
ENSSSCG00000038320	23.9505	10.2425	17.8483	23.7713	13.7819	25.3417	3097.73	0.434213	0.0885478	0.991384
ENSSSCG00000009359	6.65303	11.2815	10.8692	15.7841	8.72146	7.57063	1500.06	-0.380677	0.0885055	0.991384
ENSSSCG00000028363	0.149806	1.04159	0.523646	1.08806	0.1881	0.416875	99.5259	-0.502518	0.0886706	0.991971
ENSSSCG00000038717	11.9216	10.6185	13.3475	12.0309	7.65605	13.3744	1123.89	0.363417	0.0889425	0.994225
ENSSSCG00000024388	156.961	208.77	213.31	137.535	142.655	279.529	7643.56	0.399702	0.0898557	0.997193
ENSSSCG00000008201	5.65931	8.67997	6.69186	9.58776	6.88919	5.859	1096.63	-0.345107	0.0899633	0.997193
ENSSSCG00000026663	0.343911	1.02188	0.910947	1.13548	0.709868	0.420619	86.9212	-0.481594	0.0897862	0.997193
ENSSSCG00000012397	1.19406	0.901975	1.33703	0.666597	0.49575	0.559639	197.595	0.450393	0.0897347	0.997193
ENSSSCG00000024009	1.41831	1.43541	2.04172	1.04302	0.493136	1.16994	119.024	0.472167	0.089461	0.997193
ENSSSCG00000024687	0.71145	0.806244	0.981926	2.12823	0.952426	0.679254	232.143	-0.460728	0.0899856	0.997193
ENSSSCG00000016554	0.610339	1.21847	1.57459	2.36181	1.25513	0.760118	162.715	-0.470678	0.0897168	0.997193
ENSSSCG00000035088	0.24087	0.240434	1.68527	0.320344	0.117466	0.436814	13.1639	0.440495	0.0898056	0.997193
ENSSSCG00000023231	7.40883	10.3068	9.0043	10.6119	10.2798	6.64067	1196.25	-0.340954	0.0899043	0.997193
ENSSSCG00000034313	29.8697	19.548	14.6448	8.63231	17.7822	27.8015	193.383	0.479983	0.0898024	0.997193
ENSSSCG00000010302	2.21815	2.7592	2.34597	2.99612	3.20013	1.87789	855.881	-0.364583	0.0897144	0.997193
ENSSSCG00000026904	25.8976	27.9225	33.1707	29.3679	17.5099	37.8907	2046.07	0.38247	0.0901462	0.997872
ENSSSCG00000017195	2.78552	7.38028	3.6949	5.37585	4.83927	4.82282	394.637	-0.421029	0.0901883	0.997872
ENSSSCG00000010431	0.1019	0.138446	0.0838224	0	0.103069	0.0230992	24.8126	-0.0494485	0.846372	0.999975
ENSSSCG00000000660	2.77308	1.773	4.56519	9.36474	2.48668	1.67161	1338.53	-0.215564	0.451053	0.999975
ENSSSCG00000026962	40.3614	49.5687	41.0314	57.6639	37.6855	50.0014	5716.2	-0.0433728	0.841363	0.999975
ENSSSCG00000000268	0.444326	0.675428	0.592078	0.692797	0.465945	0.426588	176.246	-0.20769	0.39976	0.999975
ENSSSCG00000009755	2.24743	2.93118	2.68051	3.19515	2.77449	2.19644	473.525	-0.226134	0.292169	0.999975
ENSSSCG00000031367	0.11545	0.128046	0.0974041	0.0199037	0.136237	0.0387717	19.7377	-0.0535646	0.844573	0.999975
ENSSSCG00000004951	10.329	8.994	16.4482	10.7801	12.027	9.74275	1647.12	0.173961	0.43637	0.999975
ENSSSCG00000008337	18.4232	18.8634	18.0008	36.9494	18.0799	19.2388	3124.58	-0.258987	0.280438	0.999975
ENSSSCG00000016189	12.2858	13.8257	14.7919	12.9253	10.7886	12.9461	2393.87	0.137201	0.477758	0.999975
ENSSSCG00000007315	6.37776	5.07262	6.59628	6.35379	4.60772	5.63272	1281.76	0.237644	0.250055	0.999975
ENSSSCG00000002723	25.3521	18.1301	24.6768	28.7314	18.6525	15.0298	3110.53	0.0296679	0.896632	0.999975
ENSSSCG00000001706	3.72665	5.10656	4.70408	4.47223	3.82408	5.25345	1025.23	0.0903274	0.680521	0.999975
ENSSSCG00000027403	1.25538	1.6909	1.4436	1.41875	1.06222	0.839137	296.745	-0.147166	0.535532	0.999975
ENSSSCG00000014998	1.2885	1.52789	1.46077	1.21416	1.94245	1.17647	455.292	-0.177363	0.461657	0.999975
ENSSSCG00000017141	0.0914085	0.12774	0.0347041	0.014183	0.0208028	0.0994606	10.1297	0.134604	0.575352	0.999975
ENSSSCG00000007909	0.14738	0.222556	0.185079	0.20229	0.240806	0.137062	47.1166	-0.271391	0.351275	0.999975
ENSSSCG00000005423	3.54782	1.59155	4.18034	6.34672	2.16261	1.9882	1102.78	-0.0111789	0.968061	0.999975
ENSSSCG00000006890	0.0705398	0.0108326	0.0185408	0.129445	0.00926163	0.0295206	15.4806	-0.0425283	0.863049	0.999975
ENSSSCG00000017256	2.04441	4.13467	4.00777	3.35294	1.46035	1.69078	902.871	-0.119657	0.644153	0.999975
ENSSSCG00000023121	0.0313427	0.031286	0.077888	0.0265262	0.0421495	0.012918	11.9231	0.0608091	0.81577	0.999975
ENSSSCG00000017257	3.12855	4.43113	3.92049	2.93142	1.56752	2.17551	791.742	0.0913567	0.714964	0.999975
ENSSSCG00000010188	2.4969	2.02231	2.70424	2.34051	1.97044	1.77031	424.676	0.150225	0.503196	0.999975
ENSSSCG00000015926	0.0929409	0.0755926	0.0588099	0.0160231	0.09009	0	15.2086	-0.0573149	0.810039	0.999975
ENSSSCG00000016210	3.01675	3.30668	3.21466	3.91665	2.09082	1.71413	604.026	-0.137145	0.566856	0.999975
ENSSSCG00000012424	6.02989	5.26252	6.59469	6.10339	6.06734	5.19565	1018.35	0.0633412	0.764355	0.999975
ENSSSCG00000027986	11.7832	11.13	10.9643	9.52378	7.89259	11.369	2184.92	0.29066	0.157071	0.999975
ENSSSCG00000009784	0.887082	0.773233	0.597682	0.581577	0.369645	0.526795	93.6791	0.205353	0.465875	0.999975
ENSSSCG00000007874	8.55377	8.20139	6.87068	9.64985	6.02452	7.64504	2232.54	0.0336855	0.878066	0.999975
ENSSSCG00000010543	0.0331641	0.0744842	0.0519382	0.0434173	0.0566063	0.0300712	10.8362	-0.158752	0.549313	0.999975
ENSSSCG00000017561	0.404629	0.702611	0.576079	0.318817	0.167865	0.278992	88.5601	0.0894294	0.758976	0.999975
ENSSSCG00000013378	0.498627	0.238431	0.261858	0.406525	0.404308	0.50898	125.536	0.226612	0.427083	0.999975
ENSSSCG00000000571	25.2604	14.7108	25.5529	30.744	25.7716	15.6609	6395.39	-0.0590384	0.809909	0.999975
ENSSSCG00000028620	11.4639	7.70247	9.20937	9.0942	9.73283	7.58824	1409.67	0.113051	0.619112	0.999975
ENSSSCG00000038231	7.47773	8.12249	8.92889	7.35263	7.38328	6.11486	667.51	0.0178769	0.931994	0.999975
ENSSSCG00000009043	4.81449	3.5316	4.27011	3.93588	4.00303	3.11691	742.37	0.109856	0.626082	0.999975
ENSSSCG00000001346	31.7147	34.5903	38.4907	30.0044	33.536	31.3595	4605.89	0.0837979	0.670596	0.999975
ENSSSCG00000028856	15.574	12.4783	19.9219	15.59	19.0591	16.4771	4885.61	0.138679	0.536159	0.999975
ENSSSCG00000009215	1.10805	1.65364	1.89306	1.68132	1.42773	1.01456	250.345	-0.174051	0.470118	0.999975
ENSSSCG00000015113	7.12914	6.97257	8.30949	10.28	8.82882	6.64781	1683.84	-0.165959	0.443468	0.999975
ENSSSCG00000035912	0.00703186	0.049134	0.0680777	0.11047	0.0240047	0	10.8398	-0.235483	0.297138	0.999975
ENSSSCG00000008453	0.0267276	0.074702	0.0487076	0.0124412	0.069951	0	13.3772	-0.225695	0.34309	0.999975
ENSSSCG00000008554	0.0030024	0.0239757	0.0547147	0.0454207	0.0341644	0.0435584	10.6306	-0.00301525	0.990181	0.999975
ENSSSCG00000034450	3.17788	4.77577	5.00796	3.57511	5.348	3.87183	574.834	-0.125131	0.59671	0.999975
ENSSSCG00000007715	22.2915	20.2921	27.1945	27.8215	24.4102	27.3213	2249.57	0.11547	0.595966	0.999975
ENSSSCG00000040449	3.98936	3.62278	4.77653	4.31973	3.36588	3.3394	752.791	0.123996	0.553373	0.999975
ENSSSCG00000009541	2.1783	2.14155	2.35805	2.371	2.06736	1.44305	417.911	-0.0803257	0.723374	0.999975
ENSSSCG00000030229	0.150621	0.324437	0.433401	0.295206	0.198455	0.172515	30.2922	-0.0473614	0.872134	0.999975
ENSSSCG00000017789	0.159506	0.269978	0.236967	0.338955	0.0868057	0.125766	26.7619	-0.145484	0.617611	0.999975
ENSSSCG00000034923	12.0076	13.3191	13.0231	11.896	11.5689	13.2012	2763.2	0.106514	0.595705	0.999975
ENSSSCG00000013442	28.3871	43.3232	34.126	35.697	32.5698	37.2488	4935.65	-0.0726768	0.726921	0.999975
ENSSSCG00000021802	1.4395	1.93141	1.73006	1.33794	1.89329	1.4112	327.952	-0.103145	0.665116	0.999975
ENSSSCG00000009074	3.04333	2.56185	2.82734	3.77002	2.88851	2.17455	193.365	-0.108975	0.667002	0.999975
ENSSSCG00000001835	16.777	3.37788	10.5616	19.0078	4.63271	3.87189	2596.43	0.081734	0.763122	0.999975
ENSSSCG00000002051	50.2369	25.777	55.3618	48.331	49.268	53.9847	6357.6	0.320534	0.185426	0.999975
ENSSSCG00000011297	8.25486	3.21969	7.31725	7.54847	6.02623	6.28452	690.501	0.31651	0.216952	0.999975
ENSSSCG00000011470	24.2057	23.2054	24.9743	21.1496	20.6166	21.3204	2646.93	0.153952	0.43014	0.999975
ENSSSCG00000031877	3.1238	5.38505	3.76909	3.37629	2.90062	3.83267	377.258	-0.0278164	0.907986	0.999975
ENSSSCG00000024127	5.15012	5.31088	5.73441	5.42395	3.99028	3.17967	813.585	-0.0166218	0.939857	0.999975
ENSSSCG00000034630	0.883515	0.956402	0.856719	1.01425	0.723448	0.717218	270.031	-0.0512962	0.826143	0.999975
ENSSSCG00000011959	1.83335	2.16736	3.14665	2.03516	1.27862	1.39425	215.606	0.187096	0.465486	0.999975
ENSSSCG00000005706	30.3478	20.384	16.7886	33.3429	22.7207	22.5028	7566.81	-0.0355771	0.88491	0.999975
ENSSSCG00000024674	2.76743	1.38339	2.63417	3.17468	1.49742	0.903839	437.984	0.0609745	0.825912	0.999975
ENSSSCG00000010651	235.563	253.174	255.066	359.381	225.296	197.788	54245.1	-0.191479	0.354328	0.999975
ENSSSCG00000008721	8.1723	9.80145	9.64699	12.4654	8.17724	9.8729	2637.05	-0.0527013	0.803475	0.999975
ENSSSCG00000017804	27.5562	25.9723	24.5094	23.9397	22.7258	23.1263	6794.04	0.101516	0.611033	0.999975
ENSSSCG00000031728	62.7755	5.41066	27.7288	42.3761	29.3437	14.9725	7777.61	0.133862	0.612493	0.999975
ENSSSCG00000004145	0.576111	0.575069	0.946118	0.12473	0.396385	0.0971877	30.8241	0.18517	0.51097	0.999975
ENSSSCG00000009234	0.276509	0.493136	0.613079	0.609226	0.444692	0.280809	113.538	-0.267711	0.328837	0.999975
ENSSSCG00000010737	3.82128	3.51156	4.15173	3.21698	3.30712	3.0745	676.687	0.15768	0.453992	0.999975
ENSSSCG00000038191	2.05447	1.93738	2.19161	2.00593	1.86643	1.32673	532.667	-0.0176139	0.937085	0.999975
ENSSSCG00000024827	4.60814	9.05468	6.64994	8.11046	6.09582	6.25027	831.334	-0.283013	0.194475	0.999975
ENSSSCG00000013303	3.68378	3.62355	3.01923	4.07763	2.12184	1.61781	1047.13	-0.132185	0.594537	0.999975
ENSSSCG00000011250	4.35403	6.0499	6.30898	5.89128	6.94066	6.29575	878.965	-0.0875812	0.701494	0.999975
ENSSSCG00000004510	45.6658	36.8875	52.0169	45.6258	56.9397	48.8459	11633.6	0.0875166	0.698147	0.999975
ENSSSCG00000017694	5.1426	4.61807	3.68995	6.41074	4.58237	4.11518	1894.69	-0.155742	0.493881	0.999975
ENSSSCG00000009836	5.73005	3.11714	7.02009	8.86147	6.12043	5.65122	1752.99	0.0446185	0.862162	0.999975
ENSSSCG00000023354	6.6772	5.32061	8.56114	7.43552	7.65578	8.88995	2090.29	0.234094	0.308747	0.999975
ENSSSCG00000016156	58.5992	48.5877	55.6166	38.3217	57.973	48.3954	6633.28	0.171351	0.442689	0.999975
ENSSSCG00000003776	119.936	97.7596	126.528	98.1484	139.726	116.733	12791.5	0.122948	0.583942	0.999975
ENSSSCG00000009916	70.3339	70.8494	74.7156	80.2685	78.6355	81.3172	7290.51	0.0344918	0.869373	0.999975
ENSSSCG00000010723	29.2105	31.3035	28.0029	37.4242	40.1558	30.7534	6910.35	-0.210026	0.336228	0.999975
ENSSSCG00000017947	148.448	131.479	136.196	183.03	143.34	126.389	21291.5	-0.0802851	0.702026	0.999975
ENSSSCG00000017943	1.389	1.6359	1.46485	1.10752	0.748459	1.22614	321.179	0.241616	0.322654	0.999975
ENSSSCG00000031147	1.48933	2.24055	1.98652	1.64136	1.51868	1.4907	532.38	-0.053553	0.805391	0.999975
ENSSSCG00000003329	0.973216	1.57925	1.07655	1.01394	0.866808	1.09267	405.007	-0.0421453	0.858786	0.999975
ENSSSCG00000026153	118.177	102.893	130.014	124.339	155.521	107.907	9470.56	-0.0615883	0.782019	0.999975
ENSSSCG00000004049	0.498348	0.386903	0.551842	0.660475	0.341294	0.196648	88.1481	-0.0757465	0.792677	0.999975
ENSSSCG00000024180	13.187	16.1741	19.1601	13.2082	15.7757	14.2189	743.859	0.0677986	0.754388	0.999975
ENSSSCG00000017337	4.83877	8.27058	6.83588	5.49065	4.75866	5.20163	912.29	-0.0584323	0.789847	0.999975
ENSSSCG00000011064	8.0547	7.4553	7.66542	7.1263	8.87561	6.95706	1433.47	-0.00164587	0.993989	0.999975
ENSSSCG00000015534	12.1988	13.126	16.2879	12.2146	14.1482	15.8518	1128.7	0.181534	0.406832	0.999975
ENSSSCG00000040937	3.42438	3.88602	3.19334	3.87686	4.55486	2.86382	815.156	-0.273103	0.217902	0.999975
ENSSSCG00000029590	0.461647	0.727598	0.290577	0.692732	0.539134	0.539767	42.2677	-0.257468	0.382369	0.999975
ENSSSCG00000017296	15.848	14.981	12.8702	12.0643	4.39978	11.8432	2058.49	0.35849	0.164337	0.999975
ENSSSCG00000012138	0.22845	0.391756	0.527072	0.224949	0.053324	0.419602	48.5379	0.41534	0.158026	0.999975
ENSSSCG00000023969	0.875669	1.18875	1.07051	0.90353	1.12264	0.746365	158.461	-0.164506	0.51674	0.999975
ENSSSCG00000034213	1.52285	1.09678	0.757471	0.661752	0.866431	0.550586	89.3926	0.105533	0.715766	0.999975
ENSSSCG00000032723	4.44253	3.49603	4.03619	5.40423	5.50779	2.9837	791.007	-0.23432	0.330383	0.999975
ENSSSCG00000002034	13.7256	19.839	17.6288	20.592	13.8313	14.6896	4129.57	-0.147858	0.454824	0.999975
ENSSSCG00000016322	11.3663	11.4386	8.48585	10.521	3.77851	6.21581	862.743	0.0883409	0.736646	0.999975
ENSSSCG00000011630	0.308899	0.452874	0.241883	0.2696	0.186733	0.262586	27.8375	-0.0264614	0.92826	0.999975
ENSSSCG00000017421	4.64256	4.34224	4.27926	5.37892	2.70379	2.08454	892.021	-0.0891404	0.720437	0.999975
ENSSSCG00000015699	0.0384943	0.0672432	0.20826	0.44796	0.0109507	0.15707	14.6809	-0.0637731	0.791651	0.999975
ENSSSCG00000023807	12.6708	8.37702	11.0402	17.4645	8.88582	8.08624	2712.93	-0.0508762	0.83544	0.999975
ENSSSCG00000000064	996.158	761.815	804.254	1042.56	928.067	859.817	120584	0.0211579	0.923179	0.999975
ENSSSCG00000037559	11.8982	5.22297	6.67897	19.6341	3.16877	5.93132	2499.27	-0.0301284	0.915364	0.999975
ENSSSCG00000036411	31.5323	36.8366	46.8479	30.8157	39.1534	48.2341	6013.69	0.244277	0.275756	0.999975
ENSSSCG00000002348	1.86268	2.68846	2.66628	3.76402	2.30573	1.88297	187.232	-0.304479	0.225169	0.999975
ENSSSCG00000003377	0.519938	0.803938	0.824434	0.189821	0.0928063	0.147906	37.8176	0.184529	0.515902	0.999975
ENSSSCG00000007426	6.75815	8.2499	8.51028	8.5002	6.83789	7.80567	830.689	0.0276015	0.894157	0.999975
ENSSSCG00000012172	23.5823	23.2305	21.6472	31.0067	26.8997	17.9822	1979.86	-0.259774	0.226931	0.999975
ENSSSCG00000011477	22.532	22.2921	21.3567	30.9988	20.2609	16.8146	2843.66	-0.181556	0.394532	0.999975
ENSSSCG00000008724	8.13149	7.27441	6.50852	9.2031	6.64642	6.13245	1145.63	-0.0686399	0.755272	0.999975
ENSSSCG00000008659	14.8344	20.8215	23.0872	18.9611	20.0642	21.6211	1402.93	0.0368632	0.865883	0.999975
ENSSSCG00000013242	6.05278	7.01426	6.28612	4.2735	6.65613	5.90693	1350.37	0.062671	0.784263	0.999975
ENSSSCG00000024736	1.22071	1.32927	2.08068	1.68876	0.864513	1.71835	162.602	0.317673	0.227507	0.999975
ENSSSCG00000032282	0.414752	0.27222	0.67947	0.515706	0.181021	0.324556	64.7262	0.339642	0.244664	0.999975
ENSSSCG00000006697	13.4833	13.6246	19.1166	17.5507	12.4371	12.7246	1335.67	0.083961	0.687107	0.999975
ENSSSCG00000000700	5.12745	6.74773	10.1455	6.45381	10.2353	7.36378	1579.58	-0.0350788	0.886547	0.999975
ENSSSCG00000001760	0.286556	0.404771	0.203219	0.591431	0.319921	0.25493	59.6132	-0.428731	0.139416	0.999975
ENSSSCG00000017566	13.0268	16.2752	11.9609	15.3132	9.75489	10.6901	3544.93	-0.109878	0.600604	0.999975
ENSSSCG00000023866	11.1008	12.7052	9.97537	11.8017	11.8666	13.2188	2617.57	-0.00326594	0.988171	0.999975
ENSSSCG00000015784	129.474	86.7605	96.627	119.439	102.776	89.3311	17946.9	0.0746344	0.738109	0.999975
ENSSSCG00000016223	1.88131	2.94396	2.07259	2.28966	2.53337	1.81387	516.592	-0.311345	0.153427	0.999975
ENSSSCG00000012583	7.74694	5.78794	6.34442	5.63921	5.81503	4.25606	1545.68	0.11231	0.618354	0.999975
ENSSSCG00000031789	5.78704	9.5275	6.63506	5.08804	2.57139	2.99517	776.846	-0.0566862	0.833313	0.999975
ENSSSCG00000007857	0.422536	0.469821	0.359422	0.248965	0.164326	0.184291	53.3508	0.110074	0.708531	0.999975
ENSSSCG00000030033	0.674682	0.815742	1.22302	0.309629	0.843414	0.336038	68.3459	0.0796339	0.787047	0.999975
ENSSSCG00000007133	68.0754	52.8488	47.9099	68.911	48.398	56.7364	10303.8	0.0885881	0.691863	0.999975
ENSSSCG00000007286	49.8934	43.6209	47.3952	62.941	64.3419	47.5643	8538.14	-0.156736	0.485729	0.999975
ENSSSCG00000000939	36.6298	20.5586	33.315	54.2911	29.1219	24.5899	7161.78	-0.0638698	0.800849	0.999975
ENSSSCG00000010447	40.5208	35.9604	69.0149	67.1867	11.8747	21.4008	4667.36	0.147919	0.601337	0.999975
ENSSSCG00000007585	343.366	407.847	324.618	237.188	186.132	217.241	35881.3	0.137007	0.55463	0.999975
ENSSSCG00000004803	3599.7	2686.22	1604.56	3443.27	3442.44	2988.62	276242	-0.0998681	0.696114	0.999975
ENSSSCG00000028355	263.416	269.472	239.284	207.023	157.273	178.073	25956.6	0.150759	0.47624	0.999975
ENSSSCG00000008294	1.16889	0.305157	3.738	2.63678	0.0818515	0.301659	135.019	0.112977	0.591352	0.999975
ENSSSCG00000036702	19.1248	26.5354	14.175	17.9117	12.0337	11.0727	2209.07	-0.202382	0.399399	0.999975
ENSSSCG00000010144	857.235	500.757	599.049	979.992	756.417	541.503	194315	-0.0836498	0.732174	0.999975
ENSSSCG00000038323	0.00622441	0	3.66526	3.99834	0.0283311	4.12571	296.307	0.0436063	0.715467	0.999975
ENSSSCG00000022299	15.5755	15.0645	15.3661	16.0783	18.4039	12.4802	1668.17	-0.125611	0.559086	0.999975
ENSSSCG00000010585	34.1168	29.9999	32.1536	34.0167	24.279	24.0479	4858.95	0.0818874	0.687733	0.999975
ENSSSCG00000008194	27.1308	24.29	23.6148	32.8195	28.5092	17.6608	1445.83	-0.228164	0.307044	0.999975
ENSSSCG00000008358	13.7624	13.9903	13.4528	11.4569	13.2537	9.83642	2396.91	-0.0141253	0.946113	0.999975
ENSSSCG00000015710	15.5621	13.3432	15.9199	10.5275	11.6238	8.39927	2065.03	0.167481	0.455536	0.999975
ENSSSCG00000007349	1.71874	2.4687	2.56651	2.41872	2.02398	2.14287	417.372	-0.0407985	0.854504	0.999975
ENSSSCG00000025682	3.53261	4.31425	4.95907	2.96023	5.88901	4.07807	511.219	-0.0356095	0.887976	0.999975
ENSSSCG00000011458	5.55224	7.02994	5.86037	8.12924	6.7692	6.72199	2437.42	-0.170111	0.4226	0.999975
ENSSSCG00000015874	7.74188	8.73289	7.42487	10.5781	10.2465	7.6543	1454.58	-0.263997	0.222048	0.999975
ENSSSCG00000000233	3.40256	4.26525	3.32994	3.76571	3.79123	3.84051	849.34	-0.07256	0.739728	0.999975
ENSSSCG00000015669	2.22058	2.76034	3.01821	2.89569	2.54257	2.22279	530.224	-0.0768978	0.716964	0.999975
ENSSSCG00000011257	0.624373	0.653646	1.04938	0.797471	1.31698	0.462582	101.281	-0.24884	0.384657	0.999975
ENSSSCG00000000232	4.72413	9.734	5.34983	6.48098	2.98987	3.78741	935.635	-0.285759	0.259513	0.999975
ENSSSCG00000021255	1.61788	2.24826	2.24018	2.84255	1.46196	2.70387	129.767	0.0656284	0.810392	0.999975
ENSSSCG00000035218	2.0488	1.63407	1.73871	0.934976	1.61136	1.17474	143.625	0.197491	0.46953	0.999975
ENSSSCG00000004710	1.94821	1.97746	2.14418	2.07609	1.99893	1.45391	332.018	-0.069338	0.761406	0.999975
ENSSSCG00000004595	3.86438	4.10312	4.33135	3.33599	2.94136	3.42175	1063.07	0.194185	0.336144	0.999975
ENSSSCG00000017349	5.37534	5.19292	2.96959	6.43191	5.29117	5.66391	1624.68	-0.12875	0.607234	0.999975
ENSSSCG00000010746	0.0526606	0.101626	0.0719751	0.15116	0.0639175	0.0063666	19.3194	-0.395526	0.150296	0.999975
ENSSSCG00000006533	12.6688	20.8183	13.0814	17.6377	6.58355	11.1382	2198.85	-0.140597	0.57504	0.999975
ENSSSCG00000008641	1.61709	1.8102	1.63242	2.12494	1.52152	0.94342	359.099	-0.265081	0.263874	0.999975
ENSSSCG00000017052	4.42537	5.37525	4.56166	6.48803	4.68369	2.87287	1114.97	-0.362575	0.0928843	0.999975
ENSSSCG00000015297	1.49335	3.32742	2.79094	2.8838	1.38363	1.25347	432.502	-0.306508	0.232589	0.999975
ENSSSCG00000016131	0.253072	0.371492	0.18312	0.128195	0.0982492	0.153881	61.7772	0.0475198	0.87193	0.999975
ENSSSCG00000009644	0.112745	0.043766	0.0784755	0.109335	0.114038	0.0567949	13.0961	-0.021865	0.935097	0.999975
ENSSSCG00000007145	1.87566	4.48942	3.46868	4.16985	0.88739	1.45691	366.464	-0.26836	0.345638	0.999975
ENSSSCG00000010772	0.452446	0.79768	0.535404	0.31454	0.347684	0.325004	72.821	-0.0541712	0.851436	0.999975
ENSSSCG00000015808	5.29214	3.70764	4.92052	5.09837	3.62278	3.57234	876.058	0.169444	0.44711	0.999975
ENSSSCG00000012026	6.55084	5.01078	5.02064	11.6073	3.29855	1.9923	1894.17	-0.321457	0.251049	0.999975
ENSSSCG00000026994	2.26026	3.5382	2.86235	3.39522	1.20255	1.38465	442.132	-0.182917	0.489587	0.999975
ENSSSCG00000016816	0.701102	0.838771	1.02753	1.00485	0.29917	0.273452	243.66	-0.0368974	0.896952	0.999975
ENSSSCG00000010272	1.00468	0.501429	1.21126	1.847	0.401344	0.237436	148.297	-0.0697386	0.813224	0.999975
ENSSSCG00000015250	1.36892	1.67188	0.983195	1.76169	0.560772	1.36684	374.243	0.0201195	0.940917	0.999975
ENSSSCG00000017109	0.0468762	0.119578	0.142376	0.115161	0.0296337	0.0613955	14.9165	-0.010622	0.968798	0.999975
ENSSSCG00000038452	0.0649531	0.102372	0.0584054	0.167085	0.0427902	0.0154989	20.025	-0.36992	0.185284	0.999975
ENSSSCG00000014259	0.125557	0.067887	0.303889	0.194815	0.160731	0.0806421	27.4748	0.0901457	0.754963	0.999975
ENSSSCG00000000795	0.245339	0.0424485	0.100597	0.925025	0.844961	0.195764	116.053	-0.334912	0.163637	0.999975
ENSSSCG00000038180	0.239247	0.898696	1.36607	1.37741	0.240001	0.36251	211.934	-0.18305	0.534807	0.999975
ENSSSCG00000012027	0.236268	0.769586	1.00088	0.950252	0.577793	0.552499	302.528	-0.23159	0.401657	0.999975
ENSSSCG00000015249	0.316965	0.196866	0.224632	0.385246	0.0961801	0.140509	29.9483	0.0405324	0.889408	0.999975
ENSSSCG00000011496	2.30204	3.66999	2.75716	3.92519	1.70864	1.43412	877.475	-0.354703	0.147819	0.999975
ENSSSCG00000040366	4.65639	2.887	3.58023	8.83705	5.01977	2.74383	2115.57	-0.399915	0.131582	0.999975
ENSSSCG00000026425	1.05666	1.94413	1.1532	1.73093	0.398001	0.530806	280.552	-0.305516	0.284074	0.999975
ENSSSCG00000001793	0.73887	1.01992	0.750578	0.92954	0.412807	0.561321	204.899	-0.0853038	0.745058	0.999975
ENSSSCG00000013433	30.929	38.4911	29.5206	32.9135	26.7905	26.9395	6008.42	-0.0809596	0.682144	0.999975
ENSSSCG00000007547	12.1434	21.9609	14.783	10.0693	15.3565	16.104	1157.47	-0.0513897	0.833522	0.999975
ENSSSCG00000017738	2.79317	2.40867	2.99312	3.21196	1.76785	2.03814	143.387	0.105672	0.686182	0.999975
ENSSSCG00000012089	4.42207	4.72306	3.37455	6.24722	2.63671	2.26948	414.532	-0.261044	0.313549	0.999975
ENSSSCG00000002706	0.900945	2.16218	2.3689	1.75111	1.76682	1.32098	165.581	-0.206974	0.43838	0.999975
ENSSSCG00000039598	0.512924	0.714863	1.21251	0.518057	0.627708	0.807325	70.7487	0.29067	0.31069	0.999975
ENSSSCG00000038810	0.385331	0.394496	0.438884	0.540393	0.382256	0.062712	34.2734	-0.239833	0.410563	0.999975
ENSSSCG00000002408	0.780982	0.623655	0.761036	0.656378	0.266605	0.731754	69	0.40018	0.16393	0.999975
ENSSSCG00000016496	6.43206	7.90668	7.33222	7.56782	6.5965	5.94638	1194.77	-0.092146	0.639295	0.999975
ENSSSCG00000005907	8.11574	17.2757	12.0502	12.05	8.51171	13.6893	1144.18	-0.0510887	0.832278	0.999975
ENSSSCG00000006305	0.0547228	0.0312136	0.0712322	0.090973	0.0622693	0.0177212	13.0136	-0.10341	0.696718	0.999975
ENSSSCG00000017101	0.10528	0.124793	0.262306	0.222057	0.0374369	0.280418	24.4966	0.309436	0.27593	0.999975
ENSSSCG00000008578	2.78755	3.14166	2.236	3.17478	1.9954	2.2647	699.394	-0.0817438	0.71881	0.999975
ENSSSCG00000001988	6.74166	6.50896	6.51255	8.60659	2.10274	3.83263	1242.5	0.0548024	0.838886	0.999975
ENSSSCG00000027952	13.5699	14.5618	11.8362	22.5904	10.956	9.51961	3148.14	-0.312339	0.177836	0.999975
ENSSSCG00000039408	1.40021	1.96808	1.33598	1.77331	0.771933	0.9151	376.677	-0.164372	0.52023	0.999975
ENSSSCG00000031717	0.401747	1.1717	0.884488	0.673848	1.15437	0.891368	363.201	-0.297684	0.266244	0.999975
ENSSSCG00000007950	5.06906	5.34808	4.99098	5.41829	4.59535	5.77274	1348.77	0.103487	0.62615	0.999975
ENSSSCG00000008692	28.6937	32.9745	27.3998	36.0599	31.2085	31.194	5885.92	-0.107475	0.603431	0.999975
ENSSSCG00000010621	14.106	12.7958	13.569	13.2704	15.8635	9.76159	3412.18	-0.108091	0.619687	0.999975
ENSSSCG00000015825	4.57837	5.39242	3.76944	4.50141	1.89102	3.0953	760.642	0.0455211	0.857825	0.999975
ENSSSCG00000008753	5.7701	5.97266	6.62659	6.82111	7.57671	5.68214	1393.63	-0.111105	0.60557	0.999975
ENSSSCG00000003604	0.228066	0.378624	0.0874991	0.178797	0.163906	0.130609	75.9341	-0.315723	0.281808	0.999975
ENSSSCG00000009745	10.5802	9.84262	10.0687	9.07527	4.56229	7.47057	1896.77	0.280158	0.224757	0.999975
ENSSSCG00000013775	7.58688	4.49364	4.454	5.70198	3.63045	3.48744	789.234	0.187	0.456732	0.999975
ENSSSCG00000008570	0.07081	0.297874	0.149781	0.206005	0.0863303	0.0779648	26.5579	-0.386619	0.184706	0.999975
ENSSSCG00000022089	0.183317	0.422275	0.283747	0.224267	0.139065	0.132125	44.8497	-0.174435	0.554295	0.999975
ENSSSCG00000001725	22.5918	22.4807	15.8977	29.9336	12.1051	16.0292	5801.94	-0.109264	0.654835	0.999975
ENSSSCG00000002815	23.3246	22.2197	24.5453	22.2212	9.38179	19.298	3871.41	0.328776	0.161559	0.999975
ENSSSCG00000025503	0.414942	0.957119	0.849422	0.404567	0.689105	0.493186	105.252	-0.128227	0.650368	0.999975
ENSSSCG00000004139	0.875468	0.991147	0.630779	0.507765	0.362833	0.438758	211.26	0.107014	0.696911	0.999975
ENSSSCG00000013773	0.848037	1.41084	1.09932	1.66848	0.553489	0.616545	372.195	-0.313997	0.232483	0.999975
ENSSSCG00000003761	6.5741	6.06878	5.6732	5.91726	5.78966	4.12531	1703.35	-0.0563406	0.793044	0.999975
ENSSSCG00000026129	0.209502	0.119499	0.102265	0.257729	0.0272449	0.211674	24.5575	0.180737	0.5184	0.999975
ENSSSCG00000003762	5.75948	5.75878	5.24425	4.36501	2.92795	3.63653	1328.36	0.198458	0.384683	0.999975
ENSSSCG00000035025	0.0506803	0.0274022	0.0685471	0.0872366	0.043252	0.0210622	43.5972	-0.0766196	0.794872	0.999975
ENSSSCG00000009184	0.119636	0.176286	0.194661	0	0.220408	0	19.3143	-0.0257332	0.854308	0.999975
ENSSSCG00000009185	19.5275	21.8213	30.1876	21.1196	24.0576	23.5622	1870.86	0.138109	0.515772	0.999975
ENSSSCG00000029161	21.6265	29.1881	27.8113	26.5441	26.2478	29.3385	2269.35	0.00661501	0.974969	0.999975
ENSSSCG00000039103	0.331791	0.0503075	0.889747	1.57864	0.0286744	0.0913971	105.033	-0.0407074	0.831516	0.999975
ENSSSCG00000000757	43.2857	26.8759	34.0929	44.7381	32.1282	30.5555	6712.45	0.0970404	0.671893	0.999975
ENSSSCG00000037918	20.0511	50.3678	35.106	20.4409	12.6338	23.8909	299.931	0.00517537	0.985128	0.999975
ENSSSCG00000010315	2.2398	1.24703	2.21569	1.5888	1.52312	1.56972	183.529	0.384086	0.129368	0.999975
ENSSSCG00000007473	8.13378	7.85635	8.21741	9.31946	7.14006	5.76155	1738	-0.0725335	0.725616	0.999975
ENSSSCG00000038632	2.30198	2.13845	2.08061	1.96591	1.77023	1.51161	496.8	0.0513633	0.818196	0.999975
ENSSSCG00000031360	3.97866	3.46959	4.13839	3.75625	3.1657	2.7323	991.606	0.0929592	0.658366	0.999975
ENSSSCG00000021059	2.02821	1.98297	2.33855	1.88043	1.52123	1.79752	434.055	0.213863	0.319583	0.999975
ENSSSCG00000010054	1.72122	2.95996	2.33188	1.89756	1.29885	2.51354	328.95	0.143195	0.573297	0.999975
ENSSSCG00000035051	0.209711	0.431479	0.346098	0.34863	0.160711	0.124182	57.4625	-0.237339	0.418652	0.999975
ENSSSCG00000001925	3.23742	4.11894	3.84767	3.22427	2.54583	3.13702	423.615	0.0968604	0.663029	0.999975
ENSSSCG00000011896	2.2275	3.95494	2.753	3.60695	2.02774	1.59862	262.37	-0.372148	0.133418	0.999975
ENSSSCG00000018009	1.94124	2.90658	2.88662	3.53495	1.9635	1.95578	130.781	-0.18419	0.483834	0.999975
ENSSSCG00000003634	7.75136	8.088	10.3388	8.21584	8.05948	8.12796	700.762	0.127933	0.541584	0.999975
ENSSSCG00000008122	0.803987	0.931973	0.626237	0.458747	0.265604	0.677272	113.462	0.291628	0.307262	0.999975
ENSSSCG00000008703	6.48827	7.41733	3.9517	6.34235	2.78223	8.00112	405.555	0.20979	0.442078	0.999975
ENSSSCG00000010647	23.349	29.1911	20.0322	21.36	27.9133	23.7226	1893.67	-0.127961	0.569944	0.999975
ENSSSCG00000038598	1.52972	2.02367	3.12777	1.86593	1.37366	2.13908	203.202	0.313257	0.216551	0.999975
ENSSSCG00000000077	19.1965	20.0763	22.6222	22.174	19.0885	20.4425	1782.23	0.0693157	0.728042	0.999975
ENSSSCG00000037334	60.2936	65.2526	57.4904	59.3337	50.3945	73.9031	11912.9	0.186277	0.382966	0.999975
ENSSSCG00000010874	1.18104	1.61553	1.67524	1.18985	1.3999	1.07089	232.046	-0.0508734	0.833318	0.999975
ENSSSCG00000016754	1.64588	1.63195	1.28724	0.978942	0.63261	1.12758	312.028	0.312735	0.228541	0.999975
ENSSSCG00000000587	6.18723	6.47626	7.31628	5.65008	6.70637	5.26607	824.757	0.0272743	0.898307	0.999975
ENSSSCG00000005102	4.53299	3.36402	5.18297	4.15161	2.81623	3.3622	833.246	0.329289	0.12508	0.999975
ENSSSCG00000023907	3.57147	5.18767	3.64766	4.88263	2.7816	2.81936	875.366	-0.229583	0.303794	0.999975
ENSSSCG00000014431	12.3657	14.7613	16.063	14.5626	10.9852	19.3706	1970.06	0.273347	0.221082	0.999975
ENSSSCG00000004018	14.9809	17.8416	12.303	21.3403	12.5975	10.9306	3810.53	-0.299286	0.169199	0.999975
ENSSSCG00000023593	11.0726	7.35761	7.83956	13.1613	7.97941	5.83038	3099.72	-0.109651	0.654072	0.999975
ENSSSCG00000014291	11.0297	3.42678	5.11611	9.06171	3.62088	3.15784	2021.25	0.220483	0.434035	0.999975
ENSSSCG00000040199	1.45834	2.07157	1.74407	1.80804	1.45521	1.06804	265.697	-0.218119	0.352776	0.999975
ENSSSCG00000033636	0.549359	1.08302	0.570959	0.55938	0.554792	0.367368	82.91	-0.320921	0.256356	0.999975
ENSSSCG00000008363	3.08838	3.78596	3.454	2.90916	3.27967	2.95226	712.131	-0.0134855	0.949488	0.999975
ENSSSCG00000015772	4.26024	4.79029	5.47401	7.06116	5.0978	3.36159	660.323	-0.276501	0.219969	0.999975
ENSSSCG00000016317	17.1823	10.7636	13.2549	15.3323	9.03164	10.627	2031.78	0.241986	0.293109	0.999975
ENSSSCG00000038732	2.16042	1.76301	1.41302	2.97732	0.694846	1.55944	426.456	0.0251055	0.928061	0.999975
ENSSSCG00000025610	10.416	13.2066	12.5965	11.007	12.0012	13.5431	2196.68	0.0666501	0.754178	0.999975
ENSSSCG00000040838	1.81739	1.7775	1.88897	1.62174	1.74344	1.5038	399.699	0.0563282	0.800641	0.999975
ENSSSCG00000008558	17.806	23.7071	24.5343	19.3263	19.3441	19.6306	4466.05	0.0369683	0.849991	0.999975
ENSSSCG00000016248	9.37722	6.86592	7.87878	7.96651	8.22678	6.21329	1129.32	0.0594027	0.791467	0.999975
ENSSSCG00000007664	1.17859	1.31361	1.17199	1.30402	1.14656	0.960704	363.348	-0.104115	0.639739	0.999975
ENSSSCG00000016492	6.53475	4.40915	6.89591	6.30886	5.43203	7.06024	798.564	0.330188	0.144286	0.999975
ENSSSCG00000006872	19.5201	14.4775	23.0688	27.141	21.8511	15.5751	7288.98	-0.0784553	0.733951	0.999975
ENSSSCG00000003463	0.290811	0.557347	0.662456	0.297808	0.383862	0.189857	31.2771	-0.0574765	0.844893	0.999975
ENSSSCG00000015356	0.16682	0.161472	0.224551	0.0882404	0.063275	0.064172	23.2108	0.223303	0.438204	0.999975
ENSSSCG00000003630	10.9124	11.4621	12.0357	14.0627	13.6228	9.45139	2899.36	-0.198378	0.336095	0.999975
ENSSSCG00000005935	4.49919	3.3969	5.54238	7.79221	2.60418	3.30194	915.409	0.00813855	0.975187	0.999975
ENSSSCG00000001435	48.2615	44.2085	39.524	46.8214	37.8491	31.998	1925.7	-0.0342622	0.871928	0.999975
ENSSSCG00000040845	1.72606	3.67157	2.03486	2.77575	1.87349	2.76345	729.23	-0.189122	0.440577	0.999975
ENSSSCG00000038081	11.2342	9.93747	9.51625	10.1428	8.5253	9.19421	2353.14	0.118426	0.564693	0.999975
ENSSSCG00000004033	1.24863	1.71263	1.81095	1.72482	0.562194	1.15662	140.533	0.102257	0.713602	0.999975
ENSSSCG00000015755	6.3193	6.45658	7.23851	5.79335	6.32552	6.12128	1172.38	0.114507	0.575607	0.999975
ENSSSCG00000023983	7.50709	6.13055	6.23325	6.83439	7.73116	4.45015	1118.85	-0.119401	0.606472	0.999975
ENSSSCG00000015363	0.080794	0.197954	0.384822	0.572668	0.0167156	0.153178	28.6049	-0.0895881	0.738945	0.999975
ENSSSCG00000010957	2.16981	1.6504	1.64125	2.84973	2.08044	1.24241	439.241	-0.248966	0.322197	0.999975
ENSSSCG00000011695	5.66094	6.16875	6.02027	6.76419	5.65117	4.61898	684.188	-0.115552	0.580182	0.999975
ENSSSCG00000016402	0.515638	0.935827	0.71188	0.145467	0.977911	0.0991773	33.6594	-0.234818	0.403609	0.999975
ENSSSCG00000016829	0.194459	0.382505	0.371312	0.0998348	0.37747	0.295602	47.4108	0.0114326	0.969085	0.999975
ENSSSCG00000010863	2.37646	2.48511	2.50219	3.05463	1.94275	1.67077	887.975	-0.112974	0.603886	0.999975
ENSSSCG00000007278	16.7159	12.6658	12.8564	16.2198	14.5613	11.7409	2734.77	-0.0109875	0.960459	0.999975
ENSSSCG00000006816	5.50253	5.87733	6.15527	7.46976	4.87392	3.65198	1324.79	-0.170384	0.43331	0.999975
ENSSSCG00000016568	3.13335	3.01316	4.069	5.63518	4.15969	2.05911	869.185	-0.351322	0.149757	0.999975
ENSSSCG00000004166	2.5052	2.98691	4.2008	3.42279	3.86426	2.75954	666.89	-0.0825073	0.719839	0.999975
ENSSSCG00000030484	2.77666	2.52056	2.50772	2.31887	3.01089	1.95197	729.524	-0.0632187	0.783185	0.999975
ENSSSCG00000002406	23.8738	26.8496	31.9171	28.04	23.9468	26.3521	4780.98	0.0989277	0.606718	0.999975
ENSSSCG00000011799	4.18231	4.48398	4.51042	0.0313492	4.64411	0.122134	414.006	-0.0112127	0.950586	0.999975
ENSSSCG00000037878	0.401162	0.376168	0.387686	0.141465	0	0.286591	20.2589	0.314979	0.229959	0.999975
ENSSSCG00000010835	11.0328	11.1176	11.3128	9.34273	10.4248	9.86602	2746.77	0.100011	0.619416	0.999975
ENSSSCG00000032341	1.41076	1.63785	1.99246	0.424316	0.49394	0.456572	224.265	0.361558	0.215792	0.999975
ENSSSCG00000012657	36.4524	39.5722	46.4631	48.8097	39.9708	40.5769	9667.91	-0.00184172	0.992608	0.999975
ENSSSCG00000010258	8.46749	7.68379	10.1394	7.77753	10.8718	11.332	990.658	0.183031	0.44337	0.999975
ENSSSCG00000010096	0.0548022	0.195368	0.0178339	0.154878	0.115811	0.134877	13.6149	-0.260801	0.318673	0.999975
ENSSSCG00000004136	7.82527	10.0265	11.1915	10.6584	11.7619	9.38192	918.929	-0.128928	0.555312	0.999975
ENSSSCG00000024168	6.35499	9.34168	9.92535	5.59807	9.25258	10.0748	2345.19	0.135127	0.575079	0.999975
ENSSSCG00000024245	1.27521	1.92159	2.09952	1.6219	1.52548	1.81596	392.902	0.0723764	0.754631	0.999975
ENSSSCG00000012904	12.5575	16.2805	16.7212	13.4948	14.7162	17.5775	1575.22	0.115284	0.595709	0.999975
ENSSSCG00000031344	0.0633929	0.253113	0.288813	0.245902	0.04809	0	12.4219	-0.129311	0.577297	0.999975
ENSSSCG00000029201	8.66492	8.84405	11.274	7.43991	8.19878	8.13997	1055.73	0.204857	0.318393	0.999975
ENSSSCG00000005627	66.2394	102.01	111.484	92.4375	91.2977	124.783	7316.14	0.120479	0.599858	0.999975
ENSSSCG00000023595	13.4215	7.5409	11.6022	7.86645	10.5008	9.77911	2064.52	0.377275	0.100342	0.999975
ENSSSCG00000040337	0.477933	0.607467	0.762098	0.656283	0.319054	0.522923	162.462	0.16007	0.541042	0.999975
ENSSSCG00000003773	0.0484232	0.0785453	0.165459	0.1127	0.0826514	0.093303	14.8406	0.057554	0.834905	0.999975
ENSSSCG00000037053	0.832547	1.58926	1.15355	0.824012	1.10362	0.965033	235.417	-0.148381	0.55837	0.999975
ENSSSCG00000002504	0.225605	0.344419	0.294747	0.146712	0.218964	0.324898	36.9479	0.162956	0.580942	0.999975
ENSSSCG00000039188	2.46364	2.68012	1.8853	2.58697	2.83624	3.20248	259.906	-0.00893403	0.972599	0.999975
ENSSSCG00000034994	72.1992	49.5066	51.8668	62.2029	41.0861	50.3534	7148.14	0.225477	0.308737	0.999975
ENSSSCG00000024030	6.03077	6.9235	6.8386	7.16521	5.57479	5.4261	891.707	-0.038346	0.849195	0.999975
ENSSSCG00000009430	17.3804	9.80415	11.6436	12.5135	11.4384	9.09593	4395.55	0.1847	0.432791	0.999975
ENSSSCG00000031733	4.8357	12.181	10.821	10.8836	4.82446	5.54458	1969.63	-0.26322	0.294974	0.999975
ENSSSCG00000032986	7.58779	14.7021	9.03517	12.4422	7.44787	7.95341	1169.19	-0.340221	0.123498	0.999975
ENSSSCG00000000720	0.272273	0.734385	0.468469	0.471896	0.290044	0.241628	65.2569	-0.331364	0.252428	0.999975
ENSSSCG00000002268	0.167825	0.257725	0.333286	0.245375	0.352558	0.292642	60.5395	-0.0473786	0.870605	0.999975
ENSSSCG00000024517	13.7031	9.55131	10.9222	19.1459	15.0564	8.63843	5824.56	-0.273495	0.261697	0.999975
ENSSSCG00000036790	3.83713	3.32385	4.48223	1.84704	5.66965	4.54013	464.509	0.180527	0.510063	0.999975
ENSSSCG00000013837	4.0252	7.80551	5.47526	6.93173	4.04544	4.37823	1182.03	-0.300521	0.172681	0.999975
ENSSSCG00000013838	8.97265	11.7804	14.3506	14.1358	8.84369	13.4604	1361.04	0.124214	0.57981	0.999975
ENSSSCG00000015310	7.45169	12.1624	11.9722	8.54003	12.1801	10.6006	6218.86	-0.0745588	0.74098	0.999975
ENSSSCG00000033335	0.568675	0.896465	1.15719	0.601241	0.370897	0.525073	181.551	0.216213	0.424187	0.999975
ENSSSCG00000003652	10.4758	8.52999	8.2262	13.8817	7.25591	5.95888	391.074	-0.149513	0.554391	0.999975
ENSSSCG00000023894	0.890893	1.1337	1.01768	0.8306	0.68769	0.774741	319.184	0.0674431	0.770419	0.999975
ENSSSCG00000040608	20.0917	17.218	20.9031	31.1781	24.1104	17.603	6362.1	-0.21368	0.346455	0.999975
ENSSSCG00000011147	0.329951	1.55745	0.509569	0.273331	0.343635	0.289038	89.1522	-0.43757	0.138219	0.999975
ENSSSCG00000016519	0.241323	0.308636	0.403704	0.0526554	0.394742	0.0136761	28.9662	-0.0804281	0.762614	0.999975
ENSSSCG00000003491	7.35663	5.76327	4.07869	7.11146	7.47054	6.12938	466.89	-0.0991791	0.698895	0.999975
ENSSSCG00000003194	32.1138	35.5717	36.3794	44.9132	32.8795	41.2264	3246.25	0.0239846	0.911091	0.999975
ENSSSCG00000002989	25.0203	30.9418	24.8529	28.0198	26.3266	26.3936	4700.5	-0.0769237	0.701847	0.999975
ENSSSCG00000010872	6.38908	8.52633	7.95613	5.06135	3.65651	7.20456	964.181	0.328344	0.165271	0.999975
ENSSSCG00000026181	10.1422	8.44136	11.2743	8.60525	10.4876	7.84469	918.359	0.0972157	0.660652	0.999975
ENSSSCG00000032787	43.5068	48.9058	62.9084	58.5311	67.8581	68.1773	2813.84	0.0320742	0.890947	0.999975
ENSSSCG00000011437	37.0646	32.4176	30.727	55.1052	30.8358	29.6347	7551.1	-0.166412	0.468471	0.999975
ENSSSCG00000012347	1.97241	3.65096	1.7885	0.768814	0.0980569	1.25019	151.445	0.062013	0.795927	0.999975
ENSSSCG00000008948	27.5884	36.7985	46.6085	0.903437	32.5581	2.59133	3999.39	0.00928232	0.964344	0.999975
ENSSSCG00000011946	20.8803	11.2216	17.4384	20.4754	28.6134	12.4918	4320.32	-0.173998	0.506281	0.999975
ENSSSCG00000003168	3.6751	4.96109	4.72531	4.7651	3.28822	4.14779	665.612	0.015639	0.941864	0.999975
ENSSSCG00000010495	7.3283	5.64472	5.8403	10.6318	6.15316	3.99571	1150.79	-0.253739	0.304755	0.999975
ENSSSCG00000028996	1.35842	1.69594	2.22834	1.09688	1.3745	1.14196	348.607	0.158956	0.513012	0.999975
ENSSSCG00000025578	2.58346	4.58901	4.45623	3.41669	2.47678	2.01051	441.637	-0.138112	0.571271	0.999975
ENSSSCG00000004822	1.30644	2.18041	1.36897	0.833128	0.767086	0.559132	205.437	-0.104989	0.709759	0.999975
ENSSSCG00000005361	1.53656	2.2376	2.00013	3.02662	2.50537	1.91197	312.131	-0.362564	0.128364	0.999975
ENSSSCG00000030626	0.80797	0.588879	1.21971	0.358185	0.649412	0.389567	97.0374	0.356911	0.214584	0.999975
ENSSSCG00000000839	1.3838	1.26807	1.07874	1.33974	0.587259	0.51424	168.022	-0.0191256	0.945409	0.999975
ENSSSCG00000009889	2.97871	3.90557	3.11063	4.47083	2.39116	2.71375	430.466	-0.169748	0.465329	0.999975
ENSSSCG00000018041	55.8519	36.0221	44.9173	46.4712	49.9627	43.3006	7598.38	0.141103	0.531381	0.999975
ENSSSCG00000024752	47.2317	50.0084	32.8838	59.259	38.3778	53.0471	5615.42	-0.0326171	0.89016	0.999975
ENSSSCG00000001090	18.1772	7.13092	14.2722	20.9964	19.5814	13.859	3237.54	-0.00469205	0.985995	0.999975
ENSSSCG00000002357	19.1177	15.3626	13.1552	21.8235	16.3294	14.113	3901	-0.106988	0.639609	0.999975
ENSSSCG00000014247	6.25557	6.68329	7.88401	6.6592	4.76234	6.07503	1346.79	0.191547	0.336836	0.999975
ENSSSCG00000032556	1802.51	1470.74	1410.35	1694.06	1879.53	1840.66	225002	0.0574825	0.800796	0.999975
ENSSSCG00000038300	1.67676	2.38458	4.48323	1.98892	2.03323	2.62399	363.703	0.357701	0.157878	0.999975
ENSSSCG00000000980	3.00754	3.77942	4.06271	3.84362	2.7857	3.2465	722.691	0.0408031	0.845039	0.999975
ENSSSCG00000006885	2.80838	2.87541	3.1164	2.67965	2.27088	1.42472	260.664	-0.0430816	0.863325	0.999975
ENSSSCG00000005383	2.28612	2.36651	3.34321	2.56184	3.44711	2.4568	275.993	-0.0243626	0.922222	0.999975
ENSSSCG00000021319	3.44521	2.26712	3.6531	3.12521	2.3225	2.39338	351.412	0.276246	0.239922	0.999975
ENSSSCG00000009360	3.52698	4.26813	4.40237	4.06219	4.93424	3.27473	318.486	-0.169015	0.470296	0.999975
ENSSSCG00000003815	0.865582	1.02435	1.1485	1.10074	1.19819	0.687763	105.636	-0.193954	0.471002	0.999975
ENSSSCG00000014887	0.919299	1.95628	1.57635	1.51652	1.05757	0.769446	118.303	-0.303197	0.262899	0.999975
ENSSSCG00000039057	0.0419491	0.111662	0.17519	0.146449	0.0318227	0.164827	14.8496	0.138944	0.60247	0.999975
ENSSSCG00000025906	2.20041	2.1357	2.78341	2.50163	2.03078	1.4987	201.821	-0.00678335	0.97816	0.999975
ENSSSCG00000009940	2.11931	2.86116	2.78841	2.27726	2.41619	2.39656	574.122	0.00488044	0.981983	0.999975
ENSSSCG00000029300	1.82516	3.20666	3.14344	3.1029	2.5023	3.43033	549.351	0.00248087	0.991796	0.999975
ENSSSCG00000035120	13.8124	17.8354	17.2994	15.1489	15.4061	19.7201	4932.61	0.120136	0.575276	0.999975
ENSSSCG00000002910	1.32975	2.56812	1.69564	1.78291	1.84207	1.96588	121.542	-0.164043	0.542047	0.999975
ENSSSCG00000024254	3.438	4.36718	4.93555	2.81307	3.43668	4.12944	607.821	0.236195	0.297615	0.999975
ENSSSCG00000024628	1.81632	1.84763	1.91872	1.68608	2.0668	1.32006	241.649	-0.08841	0.717015	0.999975
ENSSSCG00000037977	0.714268	1.00239	0.854815	0.843497	0.714823	0.633963	491.519	-0.134431	0.5293	0.999975
ENSSSCG00000017923	1.22968	5.98215	4.05552	4.84332	2.59862	3.40014	502.204	-0.384373	0.158854	0.999975
ENSSSCG00000010404	1.90826	2.0564	1.88768	1.1449	0.811463	0.604706	195.391	0.120376	0.670276	0.999975
ENSSSCG00000009330	2.63237	3.93036	3.47692	0.617807	0.780309	0.862484	84.0416	0.203272	0.489489	0.999975
ENSSSCG00000031348	0.11312	0.0501847	0.147929	0.09751	0.0572089	0.113968	21.7747	0.376971	0.194411	0.999975
ENSSSCG00000004918	20.8194	14.0622	16.7776	19.2989	25.7087	13.0205	6538.52	-0.153776	0.530301	0.999975
ENSSSCG00000032607	1.62465	4.37789	2.423	2.83167	1.19378	3.01233	328.671	-0.0864081	0.754458	0.999975
ENSSSCG00000016109	4.66016	3.60746	3.60716	6.26786	5.99543	3.41782	1378.35	-0.307859	0.207053	0.999975
ENSSSCG00000032655	14.4942	17.6252	17.5577	17.1703	14.6538	19.3355	914.75	0.108757	0.615969	0.999975
ENSSSCG00000008937	0.375142	0.213979	0.335719	0.12473	0.203274	0.0728908	23.0789	0.196047	0.490724	0.999975
ENSSSCG00000005485	8.51531	11.6784	12.2049	0	11.1145	0.259535	376.511	-0.0122528	0.933516	0.999975
ENSSSCG00000013262	5.0401	5.29719	4.66397	5.8809	4.08337	4.065	1346.75	-0.0652859	0.753748	0.999975
ENSSSCG00000004392	31.4696	18.3435	25.2447	21.8593	19.5503	15.2274	3099.33	0.252334	0.276272	0.999975
ENSSSCG00000012361	1.18874	1.53545	1.23348	1.93186	1.11197	1.03618	544.483	-0.273624	0.224189	0.999975
ENSSSCG00000002822	49.993	35.507	42.2273	47.1496	41.723	33.5987	5801.28	0.0563388	0.796047	0.999975
ENSSSCG00000034883	4.34801	4.57114	3.81013	4.77254	3.39107	3.41794	1481.56	-0.0529393	0.800225	0.999975
ENSSSCG00000000810	0.634797	0.932872	0.930555	1.14911	0.501624	0.634222	125.57	-0.116427	0.667195	0.999975
ENSSSCG00000011389	1.3076	2.18484	1.69746	2.2305	1.47868	1.30348	390.009	-0.321599	0.149676	0.999975
ENSSSCG00000037591	0.809028	1.08461	1.32503	1.77298	1.05499	0.71216	177.055	-0.31386	0.230195	0.999975
ENSSSCG00000028633	3.96392	3.32807	3.55343	3.98569	2.65609	2.27842	950.288	0.0270986	0.904753	0.999975
ENSSSCG00000002524	0	0	0.537914	0.348521	0	0.35512	16.4565	0.036587	0.706163	0.999975
ENSSSCG00000034407	3.07827	2.51808	3.7534	2.36335	3.27022	3.26025	452.637	0.274655	0.244379	0.999975
ENSSSCG00000012591	1.33847	1.87385	2.10341	1.94797	0.933111	1.17678	425.439	0.0105129	0.965728	0.999975
ENSSSCG00000014960	5.18889	4.20885	4.34176	4.85997	2.21303	3.26944	1401.45	0.21277	0.372306	0.999975
ENSSSCG00000011643	26.7514	22.6176	26.7832	27.4364	28.7304	23.2971	5974	0.00720914	0.972752	0.999975
ENSSSCG00000006754	0	0.0168065	0.378745	0.573103	0	0.43892	51.8793	0.0231991	0.841944	0.999975
ENSSSCG00000031125	1.78043	1.59834	1.30034	1.46647	0.65778	0.841266	410.425	0.12017	0.648007	0.999975
ENSSSCG00000022492	2.20701	1.44801	2.13085	2.10056	1.86689	1.70631	495.105	0.164743	0.479767	0.999975
ENSSSCG00000024136	0.160678	0.200484	0.300657	0.300505	0.0718283	0.244556	34.4463	0.175853	0.549819	0.999975
ENSSSCG00000007564	0.403818	0.579438	1.04924	1.17481	0.215393	0.823856	51.8145	0.136637	0.642999	0.999975
ENSSSCG00000017264	8.25878	8.86527	10.9356	8.23537	8.15795	9.2703	1735.95	0.194186	0.330492	0.999975
ENSSSCG00000008105	1.73262	1.80086	2.15823	1.93945	1.36131	1.15958	572.474	0.0226288	0.919634	0.999975
ENSSSCG00000033057	11.6394	13.8357	17.5855	11.088	15.2291	12.8678	703.949	0.078263	0.730346	0.999975
ENSSSCG00000014806	20.7031	25.4562	25.6581	25.0041	27.0131	25.533	1925.8	-0.0453923	0.829689	0.999975
ENSSSCG00000037728	5.79249	8.51321	9.73384	7.36401	9.4398	7.8494	1314.69	-0.0686576	0.760173	0.999975
ENSSSCG00000032828	7.70265	13.5676	9.29942	11.0327	9.51026	10.4897	1651.86	-0.19262	0.373297	0.999975
ENSSSCG00000025902	1.03413	1.06869	1.41689	1.37331	1.28057	0.819097	359.156	-0.131855	0.575424	0.999975
ENSSSCG00000009814	3.20906	3.12015	5.06019	4.40377	5.03818	3.42449	504.315	-0.0712715	0.769891	0.999975
ENSSSCG00000030222	6.40234	5.6442	8.38632	6.21244	6.46355	5.6825	944.177	0.161397	0.447242	0.999975
ENSSSCG00000002390	2.67327	2.16863	2.32951	2.10355	2.48182	1.87761	253.856	0.0569861	0.816429	0.999975
ENSSSCG00000015588	2.47173	3.0187	3.5742	3.4861	2.59873	1.92105	464.697	-0.131449	0.560892	0.999975
ENSSSCG00000006035	0.0930596	0.185782	0.185488	0.0928232	0.0907653	0.0241088	30.4929	-0.119583	0.678817	0.999975
ENSSSCG00000007198	0.869536	1.07219	0.640836	0.780406	0.640231	0.623541	127.467	-0.0976636	0.715248	0.999975
ENSSSCG00000015522	0.279049	0.357377	0.977481	0.502413	0.0659027	0.238703	68.5646	0.318852	0.277785	0.999975
ENSSSCG00000005608	6.19888	4.64591	5.30118	3.73908	1.43426	1.97664	693.9	0.359772	0.193413	0.999975
ENSSSCG00000003819	0.302573	0.59092	0.359608	0.229634	0.344299	0.119285	22.7425	-0.213956	0.457207	0.999975
ENSSSCG00000013599	10.1706	6.79389	14.7004	15.9646	8.44889	12.5007	1113.45	0.240295	0.336903	0.999975
ENSSSCG00000003414	0.0305105	0.0406071	0.110044	0.248536	0.0578634	0.115271	18.4121	-0.104561	0.696218	0.999975
ENSSSCG00000007022	33.0573	37.4137	27.2977	33.8616	35.7025	32.9661	11392	-0.102775	0.63072	0.999975
ENSSSCG00000016042	0.0522575	0.221693	0.248001	0.354738	0.0743301	0.146101	38.1575	-0.204831	0.481714	0.999975
ENSSSCG00000014083	0.312051	0.196476	0.486652	0.419002	0.245828	0.143651	57.8415	0.0701863	0.81151	0.999975
ENSSSCG00000017877	3.56854	3.30046	3.33254	3.42834	2.27695	2.12289	1114.36	0.0538223	0.808357	0.999975
ENSSSCG00000016784	65.3718	51.8415	40.8118	59.3756	60.1929	48.1512	10327.8	-0.0648333	0.779305	0.999975
ENSSSCG00000014364	11.2144	13.46	13.1329	14.3354	13.5342	10.8218	3533.47	-0.160766	0.407722	0.999975
ENSSSCG00000015314	3.23204	3.15133	3.70453	3.91984	3.20834	2.56275	907.882	-0.0597445	0.776598	0.999975
ENSSSCG00000037099	0.158034	0.303361	0.166151	0.141465	0.0414986	0.0661364	10.8968	-0.0577229	0.820164	0.999975
ENSSSCG00000026781	6.19229	5.32813	5.70865	6.73778	5.19311	5.13533	1408.82	0.0384508	0.855198	0.999975
ENSSSCG00000015360	8.11224	8.48636	8.67658	6.86879	9.22242	7.61379	1033.05	0.0291074	0.894455	0.999975
ENSSSCG00000014070	1.39272	1.56867	1.46302	1.31957	1.4081	1.47189	289.198	0.0605392	0.795604	0.999975
ENSSSCG00000010461	1250.34	307.016	1242.31	1034.47	634.738	508.901	128740	0.425673	0.119174	0.999975
ENSSSCG00000033732	10.5642	19.6455	16.2847	26.0354	9.72184	11.8042	2069.22	-0.35033	0.148285	0.999975
ENSSSCG00000039541	8.25432	10.4704	9.20691	12.9663	7.99185	8.43946	3827.51	-0.176636	0.390683	0.999975
ENSSSCG00000003682	6.22391	8.64118	8.13146	4.85714	7.11625	8.58727	3450.2	0.176047	0.447655	0.999975
ENSSSCG00000009924	8.70596	13.9574	9.46206	10.1101	8.18218	5.68241	1437.47	-0.314204	0.15209	0.999975
ENSSSCG00000017793	5.36414	6.77983	6.81335	5.57566	6.29477	6.75601	1448.58	0.0677959	0.75025	0.999975
ENSSSCG00000003790	1.81824	2.35163	2.90599	2.51404	2.41381	1.62208	433.839	-0.144706	0.52541	0.999975
ENSSSCG00000028790	2.22633	4.93482	4.54943	3.41629	3.16669	3.45357	309.233	-0.0921153	0.710901	0.999975
ENSSSCG00000024592	16.6384	13.2596	17.9107	17.6568	16.353	13.8831	6223.08	0.065107	0.754916	0.999975
ENSSSCG00000010445	0.11744	0.251202	0.0382177	0.0976182	0.162272	0.083669	14.0861	-0.284522	0.290699	0.999975
ENSSSCG00000013497	0.745156	1.19377	1.15782	0.760086	0.444894	0.483809	158.785	0.0280218	0.918969	0.999975
ENSSSCG00000011194	1.33406	1.27163	1.84049	1.45187	1.14601	0.902979	328.147	0.0817136	0.730947	0.999975
ENSSSCG00000003708	0.30969	0.669781	0.344332	0.266	0.218151	0.173834	41.067	-0.201849	0.494064	0.999975
ENSSSCG00000039609	13.1817	10.4312	11.415	12.9838	12.0895	9.4058	4278.77	-0.00951705	0.964548	0.999975
ENSSSCG00000037823	5.44829	4.85662	6.58285	5.64763	2.90433	4.3171	753.49	0.287023	0.206092	0.999975
ENSSSCG00000015798	0.0868956	0.277563	0.385992	0.252802	0.257085	0.102429	23.8899	-0.190586	0.507461	0.999975
ENSSSCG00000035533	100.105	108.852	119.509	116.732	128.03	135.935	25135.6	0.0552909	0.800111	0.999975
ENSSSCG00000038760	10.8066	10.4302	11.3691	12.0173	9.59909	8.22344	3117.03	-0.0213309	0.914496	0.999975
ENSSSCG00000014902	1.47768	2.00523	2.11756	2.16914	1.4177	1.29171	336.055	-0.119351	0.604912	0.999975
ENSSSCG00000016074	0.881403	1.2018	1.45928	1.52268	0.728949	0.679735	218.649	-0.113581	0.662928	0.999975
ENSSSCG00000006065	4.242	3.52767	4.44426	3.19797	3.95166	3.20448	637.904	0.158458	0.478209	0.999975
ENSSSCG00000014956	3.70068	5.53511	7.56024	4.25181	5.49438	3.54731	397.116	-0.0343962	0.889457	0.999975
ENSSSCG00000022173	4.74993	3.93906	4.39843	6.39258	3.93562	3.10547	1718.15	-0.13315	0.560823	0.999975
ENSSSCG00000000120	2.57138	3.65046	3.14353	2.79949	2.26276	3.20204	483.51	0.0934909	0.681241	0.999975
ENSSSCG00000004322	4.44459	3.93514	3.46177	3.07815	5.13711	4.4798	617.74	0.0658282	0.793103	0.999975
ENSSSCG00000007593	0.0239279	0.322442	0.381548	0.640435	0.0952969	0.216964	21.1414	-0.203382	0.444808	0.999975
ENSSSCG00000001534	12.1405	14.4426	12.7773	17.893	15.3416	15.121	3668.1	-0.151829	0.483182	0.999975
ENSSSCG00000005378	1.36518	1.14173	1.95414	2.79089	1.23855	1.0427	239.945	-0.145768	0.59053	0.999975
ENSSSCG00000016212	2.41499	4.82124	3.93956	3.68364	3.42219	3.50466	602.418	-0.174645	0.442076	0.999975
ENSSSCG00000016658	0.265423	0.183838	0.274548	0.28366	0.382156	0.191554	92.6456	-0.127408	0.654453	0.999975
ENSSSCG00000024158	0.994588	1.11119	0.744817	0.824696	0.245731	0.518486	225.107	0.102302	0.718556	0.999975
ENSSSCG00000011296	4.88172	4.78535	5.53521	5.23015	5.16409	5.16199	664.238	0.0767959	0.72181	0.999975
ENSSSCG00000013339	0.279179	0.22617	0.373279	0.0706263	0.147329	0.183437	49.2084	0.489417	0.0969704	0.999975
ENSSSCG00000013344	0.0113098	0.225786	0.0472325	0.0833544	0.00857963	0.0512752	16.8548	-0.331482	0.192318	0.999975
ENSSSCG00000000804	3.8166	4.07928	2.85754	3.92033	1.52851	2.16533	400.449	-0.00645159	0.980474	0.999975
ENSSSCG00000039330	4.36226	6.46846	4.03123	5.88392	4.04504	4.4256	1771.83	-0.222595	0.299062	0.999975
ENSSSCG00000024569	0.0269584	0.168185	0.0767626	0.149015	0.015338	0.11611	12.5495	-0.106535	0.671789	0.999975
ENSSSCG00000035209	7.60393	7.62485	8.166	5.18253	7.92106	6.19114	1162.05	0.0989806	0.662154	0.999975
ENSSSCG00000001849	0.784117	1.94842	1.12745	0.575962	0.297417	0.700906	148.519	-0.00635496	0.982688	0.999975
ENSSSCG00000008004	3.93597	7.82874	6.2828	4.99474	5.1962	7.49662	2130.58	0.0455544	0.849754	0.999975
ENSSSCG00000008340	5.67162	6.7155	4.92121	5.14033	3.14148	3.88861	855.163	0.0299533	0.898518	0.999975
ENSSSCG00000009256	23.2659	24.3666	20.3361	37.3967	21.3248	20.4896	3828.52	-0.24355	0.276441	0.999975
ENSSSCG00000005267	11.1515	10.9219	13.0596	7.6723	6.45206	6.69451	1240.28	0.2883	0.204604	0.999975
ENSSSCG00000010331	60.4275	67.7015	56.2797	69.4924	63.0072	62.1581	7491.32	-0.0774213	0.704223	0.999975
ENSSSCG00000005979	0.175848	0.18556	0.400574	0.438503	0.303006	0.0820021	48.4184	-0.253872	0.389361	0.999975
ENSSSCG00000004578	55.4394	56.5229	69.2569	60.4027	30.5473	33.9219	3938.56	0.128424	0.579615	0.999975
ENSSSCG00000008336	5.11142	5.54902	5.2285	5.52195	5.51067	3.18085	578.353	-0.211575	0.34642	0.999975
ENSSSCG00000009097	42.2501	36.1474	54.816	47.6312	23.5208	27.28	3580.4	0.210951	0.361476	0.999975
ENSSSCG00000017089	80.0743	64.3507	81.974	81.6301	53.3201	66.7526	7175.34	0.228394	0.259248	0.999975
ENSSSCG00000010299	25.9838	25.6048	27.9905	27.1978	30.9586	20.8195	2552.09	-0.108873	0.604909	0.999975
ENSSSCG00000016657	0.656935	0.311059	0.968869	0.39204	0.354597	0.16801	51.9175	0.364645	0.216709	0.999975
ENSSSCG00000016442	0.151555	0.253497	0.321909	0.128699	0.0139828	0.304554	44.3889	0.429828	0.136483	0.999975
ENSSSCG00000017384	0.0916235	0.166287	0.0664092	0.174473	0.0853026	0.0151052	10.9833	-0.307255	0.231446	0.999975
ENSSSCG00000010943	31.1825	27.2257	40.0467	53.8279	35.1697	25.2301	5192.05	-0.190211	0.413163	0.999975
ENSSSCG00000009128	6.64479	8.78761	7.83335	5.05231	9.03135	7.64053	887.382	-0.00107104	0.996459	0.999975
ENSSSCG00000009978	16.0356	13.9598	13.9806	19.9263	11.7158	11.7468	2855.85	-0.0459267	0.835058	0.999975
ENSSSCG00000002740	5.88145	5.24719	5.65813	7.60331	5.04523	3.66843	1877.87	-0.152001	0.49576	0.999975
ENSSSCG00000002015	0.997727	1.28814	1.13639	1.0081	0.577856	0.422545	139.244	-0.0795696	0.775377	0.999975
ENSSSCG00000013856	13.8219	13.4815	12.5861	14.8479	12.2801	10.0849	1684.92	-0.081115	0.694104	0.999975
ENSSSCG00000021145	5.22826	7.13573	6.63901	5.47376	5.98776	5.40038	664.284	-0.0467464	0.826157	0.999975
ENSSSCG00000036074	3.0002	3.53127	3.57773	3.58875	2.82239	2.08924	656.497	-0.130069	0.546699	0.999975
ENSSSCG00000040847	0.165645	0.481005	0.394485	0.175238	0.265597	0.314049	37.0129	-0.0116614	0.968451	0.999975
ENSSSCG00000003199	34.4485	31.3932	25.1414	38.0754	23.262	24.117	4210.42	-0.0521138	0.815276	0.999975
ENSSSCG00000012836	8.0577	8.83063	7.616	8.23756	5.42743	6.14815	2875.15	0.0280657	0.892781	0.999975
ENSSSCG00000017712	28.3218	20.5793	27.1112	29.4615	31.4488	22.7612	7651.2	-0.0185748	0.934362	0.999975
ENSSSCG00000024437	91.5369	83.8883	77.3458	102.544	79.2859	65.309	7857.01	-0.101218	0.627677	0.999975
ENSSSCG00000003106	16.979	23.5551	25.1917	22.1441	18.5778	19.6966	2142	-0.00191226	0.992308	0.999975
ENSSSCG00000014101	3.59806	3.97041	4.47853	3.48629	3.85815	2.65681	680.649	-0.0385935	0.859565	0.999975
ENSSSCG00000040157	11.2064	13.2999	11.6737	13.5716	10.5889	12.6955	5091.71	0.00354307	0.986047	0.999975
ENSSSCG00000010314	5.79938	5.62046	5.59431	5.7627	5.77686	4.33721	1409.91	-0.0655399	0.752552	0.999975
ENSSSCG00000007033	0.0860944	0.175183	0.211206	0.0847747	0.0941992	0.0630528	32.7952	0.010776	0.970756	0.999975
ENSSSCG00000030174	11.588	13.9411	14.8253	14.3424	13.0684	12.0661	1936.46	-0.0468101	0.810668	0.999975
ENSSSCG00000006762	3.02069	4.53291	4.75081	5.40979	4.08796	3.1233	575.926	-0.272467	0.212595	0.999975
ENSSSCG00000004634	1.18678	0.594055	1.02667	1.08541	0.772249	0.656393	240.418	0.198255	0.449018	0.999975
ENSSSCG00000001972	3.99536	3.68468	6.92487	4.34619	5.38642	4.9616	106.215	0.177593	0.518817	0.999975
ENSSSCG00000012978	2.04959	3.14982	2.60828	1.97944	2.21597	3.9785	422.573	0.244273	0.344961	0.999975
ENSSSCG00000005065	2.43438	1.97348	3.77842	2.86974	3.33852	2.03511	732.502	0.00745094	0.975727	0.999975
ENSSSCG00000033297	6.29703	10.028	6.55032	9.69991	7.86953	5.8418	198.625	-0.39088	0.104037	0.999975
ENSSSCG00000007577	2.25378	5.08059	3.10537	2.4406	1.74178	2.77021	858.381	-0.0697208	0.784102	0.999975
ENSSSCG00000000884	0.426367	0.711352	0.898402	0.69463	0.48863	0.281669	175.482	-0.163042	0.548428	0.999975
ENSSSCG00000005250	0.256924	0.371721	0.30907	0.436716	0.229942	0.136113	92.6371	-0.339773	0.226516	0.999975
ENSSSCG00000013492	2.97292	3.71779	2.21663	2.95979	2.08472	2.09933	373.599	-0.137491	0.570301	0.999975
ENSSSCG00000014628	2.3171	2.77298	2.25701	2.91169	1.78392	2.0214	700.301	-0.0828626	0.705464	0.999975
ENSSSCG00000022168	13.3719	9.14978	12.8088	11.5374	5.77931	5.21215	2500.04	0.225835	0.370586	0.999975
ENSSSCG00000014207	3.99627	4.28548	5.22818	3.85027	3.89872	3.09586	1905.96	0.0571807	0.778687	0.999975
ENSSSCG00000039797	2.65412	2.97017	1.32844	1.66721	0.992778	1.40732	187.309	0.0380249	0.89273	0.999975
ENSSSCG00000011385	18.1208	18.6628	17.8123	23.55	22.6472	16.7131	2383.85	-0.210393	0.322213	0.999975
ENSSSCG00000012348	5.19295	5.07147	6.57539	5.68373	5.65355	4.10629	540.081	-0.0154045	0.944521	0.999975
ENSSSCG00000028297	6.8439	5.07761	6.20287	7.71573	5.89877	5.42223	603.506	0.0328545	0.886796	0.999975
ENSSSCG00000032949	0.634454	1.13812	0.858777	0.518961	0.784726	0.762879	160.025	-0.0387399	0.885079	0.999975
ENSSSCG00000013285	6.53177	6.75426	6.30037	5.1307	7.40349	5.47843	1164.96	-0.0247289	0.912439	0.999975
ENSSSCG00000013299	27.7463	31.7369	31.9867	20.0535	29.3014	25.8469	933.29	0.101026	0.653716	0.999975
ENSSSCG00000008346	3.10882	4.95047	4.93914	3.30501	4.21168	3.06811	601.45	-0.111376	0.62561	0.999975
ENSSSCG00000038869	1.58274	5.75055	5.2748	3.25727	1.31456	1.95658	564.116	-0.120412	0.671164	0.999975
ENSSSCG00000002916	1.23188	2.96233	2.39162	2.06886	1.02742	1.79607	251.946	-0.0584447	0.827158	0.999975
ENSSSCG00000015244	51.6341	46.3776	52.5991	55.6734	37.7132	36.498	9205.72	0.0582337	0.775077	0.999975
ENSSSCG00000036286	11.7532	10.3031	10.8789	12.3625	10.2916	8.5443	1569.72	-0.0214192	0.91867	0.999975
ENSSSCG00000006355	2.94924	6.64368	8.76096	0	3.62806	0.180689	82.9346	0.0110091	0.944697	0.999975
ENSSSCG00000008595	0.138545	0.194327	0.150998	0.00277975	0.172601	0.00324891	85.7812	-0.042461	0.820071	0.999975
ENSSSCG00000000091	1.29943	2.80654	2.44939	1.24686	1.01169	1.07489	198.256	-0.0171483	0.950546	0.999975
ENSSSCG00000011831	22.8357	8.42847	18.5417	47.3814	8.46822	13.5039	2067.45	-0.0485594	0.862247	0.999975
ENSSSCG00000003088	21.4968	24.527	43.508	3.60835	23.972	3.8984	1416.92	0.0781858	0.755003	0.999975
ENSSSCG00000040910	4.49169	5.96847	4.17829	0	5.27546	0.222629	216.559	-0.0272012	0.860775	0.999975
ENSSSCG00000036787	0.905254	0.621511	0.749408	0.565264	1.07532	0.900912	175.356	0.148302	0.589684	0.999975
ENSSSCG00000001411	1.92805	3.89653	2.78017	1.90105	1.98859	2.52333	246.139	-0.0224814	0.930745	0.999975
ENSSSCG00000012174	12.3765	12.149	16.2716	15.4012	12.3229	13.2717	1062.01	0.104157	0.617845	0.999975
ENSSSCG00000012459	14.8615	13.3735	10.8662	7.89567	14.5594	14.5529	707.353	0.178004	0.484145	0.999975
ENSSSCG00000012022	242.397	163.192	195.797	258.203	185.01	156.603	47941.4	0.0246506	0.913039	0.999975
ENSSSCG00000017678	2.53521	2.68014	3.1998	2.80222	2.62432	2.43204	902.861	0.0480305	0.81339	0.999975
ENSSSCG00000032357	5.18118	6.42257	6.30723	4.54554	7.07064	6.34728	1546.83	0.025029	0.91353	0.999975
ENSSSCG00000002650	16.652	31.3342	22.1603	14.6473	16.4252	25.9995	918.459	0.112637	0.652659	0.999975
ENSSSCG00000011001	1.91054	1.78232	3.86403	1.57916	1.99115	1.31141	214.996	0.274018	0.306542	0.999975
ENSSSCG00000014880	0.492698	0.698884	0.369193	0.452648	0.324583	0.48202	34.1124	-0.0133005	0.96406	0.999975
ENSSSCG00000040513	0.467131	0.209433	0.450892	0.281015	0.40542	0.366134	87.7735	0.344791	0.225342	0.999975
ENSSSCG00000000211	0.166258	0.0691489	0.149914	0.0725532	0.063062	0.13819	15.1163	0.411408	0.142814	0.999975
ENSSSCG00000004597	0.0775884	0.077448	0.115267	0	0.13819	0.00611762	19.2323	-0.0439775	0.852951	0.999975
ENSSSCG00000004802	3.52077	2.99599	4.88468	3.95995	3.4117	3.01042	1068.83	0.140505	0.515186	0.999975
ENSSSCG00000012371	0.0498925	0.0905494	0.0723246	0.105564	0.030967	0.065803	14.1113	-0.0559024	0.838345	0.999975
ENSSSCG00000012275	51.4757	36.8088	36.9262	47.7392	44.6579	37.7933	5674.47	0.0238703	0.915726	0.999975
ENSSSCG00000014817	7.32162	9.97713	7.69307	6.57564	4.58347	5.46655	1467.04	0.0268675	0.906283	0.999975
ENSSSCG00000008768	0.181413	0.307843	0.254838	0.337777	0.116977	0.213843	72.0753	-0.0854991	0.767231	0.999975
ENSSSCG00000014391	6.80021	13.7207	8.60497	10.5526	4.57508	6.3799	2142.56	-0.245227	0.317065	0.999975
ENSSSCG00000030053	14.7338	12.1732	13.3004	13.9226	12.8074	10.47	2424.1	0.0314798	0.880474	0.999975
ENSSSCG00000002370	3.52261	2.72817	3.31458	3.7532	2.65883	1.77521	782.125	-0.0347061	0.884143	0.999975
ENSSSCG00000013992	45.5602	37.9948	41.423	50.234	48.3544	32.5885	6600.42	-0.124283	0.566715	0.999975
ENSSSCG00000031791	10.5321	9.01748	11.52	9.26463	8.50617	7.29535	2187	0.148725	0.465197	0.999975
ENSSSCG00000016593	8.1274	13.8119	11.3389	13.0597	13.0767	13.8342	1588.11	-0.155928	0.497529	0.999975
ENSSSCG00000005012	22.3091	16.386	22.3545	20.0394	17.9906	19.2418	2436.85	0.24471	0.233225	0.999975
ENSSSCG00000013245	17.616	21.8044	24.1154	24.3343	22.3821	19.1374	3022.53	-0.110335	0.578555	0.999975
ENSSSCG00000000037	11.4116	11.6165	11.2633	9.82351	7.63507	9.16397	1139.4	0.173233	0.403216	0.999975
ENSSSCG00000006201	6.14599	5.89032	6.35805	7.20116	5.92339	4.45014	2138.14	-0.101774	0.621511	0.999975
ENSSSCG00000007460	4.94712	4.10296	4.69119	6.70633	3.75607	3.7669	2092.69	-0.0440889	0.845614	0.999975
ENSSSCG00000022968	2.24533	1.44269	1.62289	5.501	1.31569	0.611573	670.725	-0.480557	0.0982281	0.999975
ENSSSCG00000009010	3.98657	4.47895	5.25651	4.17865	4.31117	3.02903	676.459	-0.0428656	0.843135	0.999975
ENSSSCG00000035304	12.1902	22.0312	14.4342	14.9348	13.5913	15.7391	1537.11	-0.141588	0.522224	0.999975
ENSSSCG00000004195	0.567629	2.62426	1.08887	0.289716	0.804551	0.370218	87.0146	-0.38976	0.185776	0.999975
ENSSSCG00000002294	4.77347	3.14541	6.94713	5.01031	2.60937	3.50791	258.127	0.403521	0.113841	0.999975
ENSSSCG00000009536	10.0304	15.5668	16.044	15.2092	11.1089	11.251	2249.79	-0.099538	0.624683	0.999975
ENSSSCG00000013256	10.7767	11.7225	8.3673	11.0358	7.27712	9.19795	2303.36	0.00935351	0.966075	0.999975
ENSSSCG00000009029	14.9936	18.5917	15.3959	18.1628	17.8004	19.7477	2808.68	-0.037281	0.864853	0.999975
ENSSSCG00000011026	2.23416	3.47321	2.99705	2.80693	2.76353	2.3897	629.256	-0.164536	0.43574	0.999975
ENSSSCG00000031488	6.65752	8.77286	7.55273	9.35578	5.84079	5.96489	1302.2	-0.153527	0.458475	0.999975
ENSSSCG00000011074	10.399	8.24028	13.7722	13.058	9.71846	5.09118	3272.47	-0.0588118	0.810546	0.999975
ENSSSCG00000010381	1.13718	1.70654	2.07059	1.26032	0.941891	0.841736	157.583	0.0551228	0.836927	0.999975
ENSSSCG00000018058	6.51417	3.8104	3.81857	8.06572	4.0917	3.05178	1061.37	-0.130303	0.620941	0.999975
ENSSSCG00000009229	7.81284	5.06432	8.77468	11.3577	9.87424	5.06642	1246.67	-0.200673	0.429201	0.999975
ENSSSCG00000008344	3.49226	4.17429	4.29467	3.01852	1.63418	2.75354	473.129	0.256904	0.297496	0.999975
ENSSSCG00000014399	3.49796	2.98524	2.77998	4.95819	3.1003	2.29034	866.876	-0.239311	0.314724	0.999975
ENSSSCG00000017328	3.35583	5.0693	4.00059	4.00412	1.81766	3.39179	748.613	0.059139	0.81047	0.999975
ENSSSCG00000021612	0.633987	0.461802	0.614759	0.338977	0.233973	0.349578	47.8295	0.386296	0.187317	0.999975
ENSSSCG00000006889	6.29243	9.54222	8.10706	7.80077	5.52143	6.32877	1961.23	-0.0617149	0.764661	0.999975
ENSSSCG00000026224	8.18328	7.15517	5.68674	6.6712	4.06486	4.7902	1932.9	0.120754	0.605387	0.999975
ENSSSCG00000015238	0.445871	0.533125	0.391062	0.507763	0.317438	0.341592	165.971	-0.0920685	0.71871	0.999975
ENSSSCG00000039135	0.157244	0.248519	0.198997	0.269395	0.228631	0.21783	47.5371	-0.178651	0.539918	0.999975
ENSSSCG00000003107	23.4893	20.4032	18.8592	24.5055	20.1673	15.8506	7123.8	-0.0841029	0.692655	0.999975
ENSSSCG00000005894	0.962604	1.25255	0.985442	1.51358	1.00407	0.836464	178.569	-0.28456	0.251564	0.999975
ENSSSCG00000014976	1.58679	1.33576	1.06272	1.73583	0.963926	1.00188	392.803	-0.0435645	0.861332	0.999975
ENSSSCG00000018019	5.94705	8.44041	5.02996	8.24503	6.09228	7.07848	802.723	-0.190984	0.409833	0.999975
ENSSSCG00000027565	4.40698	5.23646	6.36156	4.59638	2.41886	2.94464	845.793	0.1675	0.489631	0.999975
ENSSSCG00000001966	5.19499	6.24602	5.18421	4.46547	7.24271	5.8378	2372.94	-0.0753476	0.747246	0.999975
ENSSSCG00000012112	1.65481	2.71487	1.70752	1.48718	1.09066	1.26279	187.204	-0.0803374	0.761811	0.999975
ENSSSCG00000000437	0.314613	0.375901	0.825263	0.249625	0.216969	0.263661	71.6706	0.428308	0.141187	0.999975
ENSSSCG00000034058	23.5973	29.4413	29.4839	22.3234	14.9096	22.9426	5702.49	0.224978	0.288036	0.999975
ENSSSCG00000038979	0.183053	0.3289	0.125096	0.21302	0.208297	0.0663928	9.51424	-0.23115	0.365414	0.999975
ENSSSCG00000003040	0.0104256	0.0884568	0.124682	0.175918	0.0533847	0.103986	16.4032	-0.0968432	0.713708	0.999975
ENSSSCG00000003486	11.2355	11.8199	10.8273	9.51556	9.42158	11.0334	2742.63	0.153714	0.450359	0.999975
ENSSSCG00000006461	4.34522	5.55827	4.51994	4.78162	4.32171	4.25183	1457.6	-0.0791273	0.693217	0.999975
ENSSSCG00000015129	14.1523	9.78456	12.7754	13.6776	9.11706	7.48756	4093.07	0.105078	0.645402	0.999975
ENSSSCG00000028048	6.59502	12.6809	6.85958	9.98343	3.87272	6.38528	911.363	-0.233023	0.361907	0.999975
ENSSSCG00000024223	0.13612	0.21858	0.141556	0.144629	0.0673441	0.10196	21.0747	-0.0370064	0.89788	0.999975
ENSSSCG00000013568	1.65211	2.24055	1.90314	1.91892	1.6231	1.41844	534.908	-0.134767	0.52448	0.999975
ENSSSCG00000003472	0.0900529	0.17978	0.288711	0.108676	0.0797001	0.0635092	36.4949	0.112096	0.702434	0.999975
ENSSSCG00000006502	14.7897	14.575	20.7659	23.8156	7.9411	10.4907	3769.61	0.0353287	0.888701	0.999975
ENSSSCG00000024205	0.425702	0.516315	0.521361	0.756403	0.401069	0.30299	98.8418	-0.252252	0.35985	0.999975
ENSSSCG00000028317	7.57184	8.07055	7.86407	10.0787	5.5952	6.8524	1960.67	-0.0123467	0.954054	0.999975
ENSSSCG00000030359	2.33202	3.48884	2.64307	2.2137	1.43439	1.87035	377.322	0.0149808	0.951742	0.999975
ENSSSCG00000040621	0.213977	0.907756	0.948748	0.533583	0.556537	0.374184	70.4269	-0.210464	0.473727	0.999975
ENSSSCG00000014436	0.887575	2.38446	0.761317	2.0785	2.39401	2.86648	333.772	-0.285186	0.32265	0.999975
ENSSSCG00000021764	0.0262595	0.0733936	0.257218	0.287248	0.0717139	0.109529	23.7994	-0.0426926	0.876065	0.999975
ENSSSCG00000005314	0.180834	0.854398	0.727746	0.491019	0.507569	0.306076	38.7878	-0.288733	0.32751	0.999975
ENSSSCG00000030460	27.8821	21.0579	27.9182	29.1212	25.0243	22.4175	5371.74	0.0887079	0.67314	0.999975
ENSSSCG00000009551	9.59829	12.1573	10.8566	13.7816	7.17885	9.70676	2226.37	-0.0440182	0.839648	0.999975
ENSSSCG00000003559	11.329	8.3895	8.70679	11.5199	7.89009	6.51311	3937.38	-0.00269602	0.990514	0.999975
ENSSSCG00000004064	9.38832	8.11771	7.99076	10.9324	7.36723	5.79486	2508.94	-0.106616	0.629887	0.999975
ENSSSCG00000030685	2.65923	2.5986	2.8342	2.68604	2.35077	2.05067	765.333	0.0282882	0.891578	0.999975
ENSSSCG00000037642	0.739217	1.49812	0.901485	1.0427	0.679723	0.97495	121.588	-0.14131	0.603955	0.999975
ENSSSCG00000001905	0.939031	0.959387	0.855629	1.42701	0.678829	0.510875	75.3286	-0.216159	0.450148	0.999975
ENSSSCG00000005073	1.96837	3.03058	3.57366	2.25629	3.24605	2.74105	806.163	-0.0128727	0.956543	0.999975
ENSSSCG00000010156	9.69813	12.7769	13.2571	8.97807	11.6721	11.9091	2575.22	0.0929579	0.66655	0.999975
ENSSSCG00000010219	6.59161	4.32246	3.76569	3.69015	3.80946	4.61936	1642.64	0.339886	0.151628	0.999975
ENSSSCG00000011367	24.9879	18.7726	21.0675	28.1445	22.0997	18.3295	4482.1	-0.0355234	0.872357	0.999975
ENSSSCG00000000870	10.303	10.1063	10.6443	9.03659	9.61883	8.00421	2082.84	0.0493228	0.806929	0.999975
ENSSSCG00000029985	2.92836	4.33228	3.75724	2.91976	3.3322	3.50445	466.619	0.00609023	0.978722	0.999975
ENSSSCG00000036810	0.0903016	0.144221	0.308555	0.141864	0.0102755	0.200606	30.3238	0.383519	0.17411	0.999975
ENSSSCG00000027571	2.20777	3.40195	3.71088	3.02649	2.45532	3.33646	396.953	0.0980131	0.675794	0.999975
ENSSSCG00000039889	5.1753	5.60123	6.24599	5.77357	5.62685	5.19252	1284.31	0.0135725	0.94622	0.999975
ENSSSCG00000016894	1.44477	3.40132	3.50847	2.06196	1.33382	1.2606	72.3231	-0.0609676	0.834384	0.999975
ENSSSCG00000031782	2.15204	3.81992	4.06128	2.68246	3.27874	3.61692	341.641	0.0423964	0.864632	0.999975
ENSSSCG00000032709	0.826541	0.855929	1.33409	0.565793	0.689047	0.717396	175.451	0.35165	0.17106	0.999975
ENSSSCG00000017380	1.53598	2.17204	3.43888	2.2781	1.39653	2.65576	278.286	0.330327	0.196108	0.999975
ENSSSCG00000031541	6.75174	6.28839	5.79425	5.17922	6.2278	5.01261	2019.63	0.0365388	0.865397	0.999975
ENSSSCG00000031456	1.65264	1.11126	1.30128	1.24605	1.19726	1.00463	446.265	0.166334	0.482076	0.999975
ENSSSCG00000027278	0.47821	0.789593	0.814959	0.573231	0.666899	0.554242	168.08	-0.0761585	0.765057	0.999975
ENSSSCG00000025281	11.1665	11.7876	13.6488	8.88759	9.13275	11.2901	1304.53	0.288295	0.155835	0.999975
ENSSSCG00000033154	59.5433	50.4513	69.4013	66.5956	85.582	54.888	6741.12	-0.096747	0.67493	0.999975
ENSSSCG00000015868	2.20978	3.17875	2.95214	2.14616	2.59014	2.72181	448.268	0.0422128	0.854919	0.999975
ENSSSCG00000036967	8.69364	6.85905	8.07653	7.84308	6.23279	6.94728	640.353	0.204994	0.341518	0.999975
ENSSSCG00000011535	32.7867	27.397	29.3973	30.9709	26.0373	18.2487	898.662	-0.0184788	0.934806	0.999975
ENSSSCG00000008899	0.958	0.654288	1.58886	1.09527	1.16661	1.12773	61.8044	0.20802	0.473228	0.999975
ENSSSCG00000006220	3.44992	4.58231	4.19557	3.85928	4.67282	4.40973	714.912	-0.0526106	0.815458	0.999975
ENSSSCG00000028444	5.009	8.40126	7.39729	6.971	5.66099	4.36267	858.054	-0.239635	0.260061	0.999975
ENSSSCG00000004388	0.1809	0.567513	0.559254	0.491198	0.4411	0.382735	47.1156	-0.208105	0.479471	0.999975
ENSSSCG00000025245	0.892064	0.912169	1.23288	0.879852	0.736555	0.833532	157.398	0.209424	0.399494	0.999975
ENSSSCG00000017214	1.03488	1.37734	1.02361	1.38388	0.578467	0.666735	102.986	-0.140713	0.615164	0.999975
ENSSSCG00000036610	2.70653	2.35764	2.7524	3.30121	2.75936	1.70722	580.71	-0.158072	0.496203	0.999975
ENSSSCG00000023994	0.370204	0.515216	0.312187	0.662781	0.22278	0.351818	106.231	-0.209496	0.459534	0.999975
ENSSSCG00000038569	0.346703	0.818765	0.626042	0.246012	0.288669	0.460054	50.7931	0.0788228	0.789376	0.999975
ENSSSCG00000040281	9.14815	6.21038	8.11682	9.87232	8.75738	5.38568	2677.59	-0.078369	0.738098	0.999975
ENSSSCG00000034821	0.370331	0.574558	0.971343	0.775719	0.484009	0.186126	240.916	-0.186732	0.510082	0.999975
ENSSSCG00000012518	1.26859	1.16316	1.62796	1.48962	1.57417	1.0618	223.974	-0.0543463	0.827002	0.999975
ENSSSCG00000012508	0.451253	1.22846	1.28492	0.69221	1.20202	1.08802	90.9658	-0.0695565	0.810093	0.999975
ENSSSCG00000033259	0.0848221	0.193528	0.262229	0.324325	0.330924	0.219748	18.3748	-0.196704	0.485494	0.999975
ENSSSCG00000010571	4.39687	4.09247	4.33582	4.35813	4.16056	3.69655	1022.49	0.0285892	0.890498	0.999975
ENSSSCG00000005071	0.10726	0.330119	0.19343	0.254837	0.0915383	0.0729425	35.4145	-0.370359	0.208182	0.999975
ENSSSCG00000004088	2.13787	1.77833	2.55523	1.84285	2.00472	1.81285	289.114	0.197361	0.398643	0.999975
ENSSSCG00000006646	6.86225	6.74697	8.24277	9.0322	7.28623	5.21568	1447.23	-0.124126	0.559206	0.999975
ENSSSCG00000040288	0.0991442	0.639148	0.315244	0.182676	0.0423062	0.288423	57.3671	-0.067662	0.814456	0.999975
ENSSSCG00000013397	1.34894	1.64439	1.35966	1.19469	1.53496	2.04037	243.792	0.14844	0.568464	0.999975
ENSSSCG00000007609	16.4514	13.515	18.4353	18.1677	15.2575	17.3583	4775.63	0.179888	0.38628	0.999975
ENSSSCG00000016185	56.4006	51.7932	61.1653	49.4167	51.9912	45.9056	5293.83	0.1204	0.540487	0.999975
ENSSSCG00000009821	14.0427	16.7689	22.3292	13.4732	15.7024	15.115	939.519	0.164578	0.445339	0.999975
ENSSSCG00000011552	15.0568	17.0981	20.5131	13.5024	12.5195	14.7238	1456.76	0.237048	0.236585	0.999975
ENSSSCG00000015560	8.5383	9.61693	11.372	6.62403	4.00369	5.80443	768.438	0.316899	0.193648	0.999975
ENSSSCG00000005596	10.9246	11.5504	16.204	11.9125	10.3959	12.7254	839.398	0.241778	0.245696	0.999975
ENSSSCG00000011238	0.170322	0.301167	0.221706	0.288811	0.121823	0.225038	42.3567	-0.0578622	0.844331	0.999975
ENSSSCG00000014852	5.62592	6.39206	5.65236	4.84259	2.67793	4.78986	1386.62	0.242821	0.296677	0.999975
ENSSSCG00000017918	5.21336	5.64977	7.47242	4.10702	3.43273	4.38856	641.146	0.348274	0.117223	0.999975
ENSSSCG00000039824	2.76077	4.5804	3.53161	2.93144	2.36794	2.97589	788.379	-0.0127843	0.954905	0.999975
ENSSSCG00000014156	3.15143	3.62196	4.17768	2.61298	3.8251	2.98454	731.574	0.0536343	0.813405	0.999975
ENSSSCG00000002252	2.97239	2.9311	4.18449	2.72113	2.59429	2.80528	632.862	0.265595	0.205784	0.999975
ENSSSCG00000032428	3.24432	4.28115	4.224	2.55983	2.24522	2.82148	544.08	0.195119	0.401544	0.999975
ENSSSCG00000038535	0.995932	1.60954	1.3189	1.47631	0.95339	0.763295	277.835	-0.268678	0.262388	0.999975
ENSSSCG00000017261	2.2313	3.17803	2.26014	1.87815	2.21787	2.55101	255.784	0.0254404	0.91887	0.999975
ENSSSCG00000009122	0.207355	0.32681	0.435055	0.431799	0.0869288	0.178121	23.1067	0.00212576	0.994064	0.999975
ENSSSCG00000014139	3.56742	2.99445	3.63227	4.68607	5.16648	3.16121	408.386	-0.212288	0.393696	0.999975
ENSSSCG00000022129	0.128278	0.298774	0.370136	0.457785	0.204355	0.255893	30.8872	-0.136467	0.64241	0.999975
ENSSSCG00000008976	40.9575	28.4835	21.8098	31.6834	53.4171	28.8602	3078	-0.190314	0.468502	0.999975
ENSSSCG00000000607	1.93708	3.71562	3.25065	2.26125	1.37504	1.83902	362.825	-0.00213185	0.993389	0.999975
ENSSSCG00000010179	2.90173	4.1242	3.40022	3.16831	3.73671	3.01009	267.67	-0.152207	0.519336	0.999975
ENSSSCG00000010133	19.9834	37.4179	26.718	21.5539	14.684	26.7363	4397.45	0.0746258	0.756157	0.999975
ENSSSCG00000020801	0.256794	0.21175	0	0.467737	0.101637	0.131608	16.4477	-0.182245	0.459669	0.999975
ENSSSCG00000010592	3.86669	4.16226	4.47873	4.08976	5.99397	5.77168	553.442	0.0301715	0.90459	0.999975
ENSSSCG00000006995	4.8335	6.72775	7.86309	4.39224	6.66143	5.44786	584.635	0.0437205	0.853459	0.999975
ENSSSCG00000028759	3.24603	3.6592	3.90047	3.77357	1.77913	2.42178	878.053	0.0995661	0.671466	0.999975
ENSSSCG00000008642	2.51437	2.79608	2.33587	3.05792	1.15355	2.25871	659.123	0.0950239	0.704563	0.999975
ENSSSCG00000028108	1.80588	4.21655	2.48612	2.25379	1.50694	1.35744	397.848	-0.318651	0.218435	0.999975
ENSSSCG00000016340	9.0435	9.82482	10.7017	11.8236	9.68066	7.41701	1842.1	-0.14031	0.485602	0.999975
ENSSSCG00000029241	12.3707	25.7738	18.3984	25.7908	14.3739	25.967	1693.43	-0.0835699	0.738938	0.999975
ENSSSCG00000012133	102.152	63.9861	111.203	95.094	132.943	117.938	7815.13	0.162971	0.511175	0.999975
ENSSSCG00000032889	10.9612	8.8071	11.159	16.4405	12.5651	10.5156	821.899	-0.126517	0.595861	0.999975
ENSSSCG00000011145	7.29368	8.08153	8.07885	6.0551	5.72202	6.49025	1009.52	0.172946	0.401018	0.999975
ENSSSCG00000035320	7.99931	2.98308	6.00796	4.21795	8.30351	5.2128	930.882	0.219835	0.419758	0.999975
ENSSSCG00000016606	26.9219	23.2437	20.8611	26.3418	28.4467	18.0465	5217.32	-0.161435	0.468283	0.999975
ENSSSCG00000039673	5.26806	8.22775	6.30558	6.30754	4.11043	5.82148	1548.38	-0.0113802	0.958832	0.999975
ENSSSCG00000002467	132.629	95.6151	101.75	152.912	100.2	123.781	22352.1	0.0988028	0.666942	0.999975
ENSSSCG00000008415	1.13532	1.54735	1.56665	1.46092	1.78877	1.19277	250.24	-0.210933	0.382682	0.999975
ENSSSCG00000015333	12.1992	9.32072	13.7812	13.3911	23.1086	13.5158	2470.26	-0.148543	0.567599	0.999975
ENSSSCG00000030395	6.46829	5.04816	6.66852	9.01744	11.6403	6.06323	1866.87	-0.302109	0.233346	0.999975
ENSSSCG00000005679	5.53376	9.17449	7.25912	7.0244	5.5152	6.77676	1012.66	-0.0617264	0.775372	0.999975
ENSSSCG00000004821	0.714135	1.13238	0.838803	0.822384	0.952285	0.657653	215.27	-0.271108	0.262353	0.999975
ENSSSCG00000021024	16.1099	10.1566	14.1857	13.6978	11.9933	11.1623	1605.58	0.215799	0.327951	0.999975
ENSSSCG00000012132	0.886651	1.58947	1.69	1.26343	0.576528	2.10015	70.2232	0.313598	0.284076	0.999975
ENSSSCG00000023130	6.82774	7.97675	9.03208	6.09271	8.8958	7.07938	708.666	0.0251413	0.912234	0.999975
ENSSSCG00000025186	2.07282	3.67611	2.72436	2.50916	3.1896	1.9916	878.61	-0.355354	0.102317	0.999975
ENSSSCG00000004358	2.27335	2.1426	2.5834	2.40446	2.45722	1.77961	827.18	-0.0361056	0.866729	0.999975
ENSSSCG00000004247	2.66226	2.26429	3.53071	2.44451	3.20369	2.43382	357.423	0.113192	0.639296	0.999975
ENSSSCG00000013772	0.309328	0.257307	0.310375	0.0857062	0.351985	0.220377	33.1528	0.124074	0.671665	0.999975
ENSSSCG00000024926	0.208687	0.168631	0.430105	0	0.260081	0.0090107	16.5807	0.0882945	0.700611	0.999975
ENSSSCG00000017932	0.190987	0.414438	0.425602	0	0.302365	0.0301175	24.9553	-0.048476	0.844783	0.999975
ENSSSCG00000006508	6.86183	8.71289	7.09377	9.1332	7.34035	6.04918	3527.56	-0.236434	0.219989	0.999975
ENSSSCG00000021898	6.55429	5.73241	6.92227	6.01595	7.30317	4.88821	1039.25	-0.0187924	0.932687	0.999975
ENSSSCG00000037174	0.809562	1.7378	1.01607	0.841479	0.854126	1.06902	251.057	-0.115664	0.656805	0.999975
ENSSSCG00000015340	6.645	11.9102	6.48182	7.354	10.9078	9.07865	739.716	-0.282528	0.251585	0.999975
ENSSSCG00000003217	7.25058	13.1909	12.2132	12.1957	7.18589	13.1325	1131.39	0.0706829	0.769346	0.999975
ENSSSCG00000025087	6.80468	8.97095	8.58453	7.20747	7.0256	6.38997	1448.77	-0.0346562	0.861251	0.999975
ENSSSCG00000009959	0.322374	0.32179	0.122392	0.0750294	0.0978214	0.204617	16.8609	0.16113	0.553813	0.999975
ENSSSCG00000008072	5.01902	2.94809	5.01902	6.22862	5.25757	2.07668	1147.07	-0.177152	0.501669	0.999975
ENSSSCG00000033099	0.227467	0.442757	0.867917	0.291174	0.155301	0.237191	29.2991	0.237068	0.413794	0.999975
ENSSSCG00000040727	6.31785	6.30642	8.54735	9.78665	6.15871	6.90836	661.733	0.0193018	0.932327	0.999975
ENSSSCG00000013065	3.91206	5.20802	5.51912	4.32654	4.72889	4.97436	1091	0.0565464	0.790698	0.999975
ENSSSCG00000005701	5.62734	6.71017	7.39632	4.7646	3.57549	3.70387	514.998	0.160039	0.501218	0.999975
ENSSSCG00000011182	0.933314	1.39404	2.10277	1.4587	1.17055	0.914223	180.118	-0.0128578	0.960935	0.999975
ENSSSCG00000015513	0.100728	0.0517963	0.0556253	0.0532807	0.0069466	0.0249094	14.8856	0.216654	0.410066	0.999975
ENSSSCG00000005502	0.0259066	0.134471	0.0737677	0.087428	0.0117917	0.0211415	20.2365	-0.273668	0.313968	0.999975
ENSSSCG00000008575	2.38885	2.4637	2.91891	2.92192	2.45443	1.16187	727.234	-0.20419	0.398886	0.999975
ENSSSCG00000003736	0.543006	0.227807	0.497467	0.228948	0.640276	0.296133	99.0033	0.149417	0.610038	0.999975
ENSSSCG00000010438	11.7612	5.52021	10.8832	8.64098	9.14284	7.67781	2786.83	0.324868	0.170768	0.999975
ENSSSCG00000005983	0.425266	0.497456	0.533562	0.212645	0.415861	0.201841	106.862	0.0326563	0.909279	0.999975
ENSSSCG00000008591	1.28684	1.83452	2.37528	2.7515	1.48414	1.45142	495.743	-0.162792	0.500729	0.999975
[truncated: 15,999 more rows]

## Sheet: lncRNA
Supplementary Table 4. A Expression of all lncRNAs
ID	heart1	heart3	heart6	heart2	heart4	heart5	log2FoldChange	pvalue	padj
TCONS_00117859	117.658	55.4343	119.89	8851.72	4827.7	10179	-6.34783	4.65e-21	6.49e-17
TCONS_00054381	12.9717	5.32348	23.7837	298.288	127.337	368.161	-4.22874	1.17e-08	7.84e-05
TCONS_00007508	5.18928	2.65132	6.93724	68.8041	88.1212	91.7572	-4.05038	1.83e-08	7.84e-05
NONH_rna66155_2	1.22234	0	0	43.3294	19.1415	65.8162	-6.47922	2.25e-08	7.84e-05
TCONS_00097501	28.5014	26.8199	42.6067	0	0.892275	0.0103737	6.2326	7.49e-08	0.000208757
TCONS_00109408	13.0557	44.7682	31.7059	0	0	1.13551	6.06187	9.86e-07	0.00228948
NONH_rna34507_3	56.9258	61.734	52.5122	8.56548	1.69826	3.56522	3.58224	2.37e-06	0.00472302
TCONS_00075392	160.385	121.656	211.046	23.8034	29.7028	5.96285	3.03056	9.24e-06	0.0136229
TCONS_00098939	16.8744	25.9569	19.8153	0	0	1.13551	5.54618	9.42e-06	0.0136229
NONH_rna49823_2	1.26922	0	0.990831	4.17589	31.3746	98.6496	-5.74227	9.78e-06	0.0136229
TCONS_00050399	0.0173301	0.910123	0	78.3495	9.53705	9.49467	-6.15431	1.67e-05	0.0200393
NONH_rna46356_5	2.78e-17	2.78e-17	2.78e-17	18.7026	15.694	12.9759	-7.01198	1.73e-05	0.0200393
TCONS_00073239	2.78e-17	2.78e-17	2.78e-17	1.6302	55.0626	25.9025	-7.80607	2.13e-05	0.0228268
TCONS_00109133	0.0298491	1.826	0	5.02478	37.5254	52.8587	-5.34172	3.07e-05	0.0305422
TCONS_00017488	0.0173301	0.910123	0	17.817	38.4623	7.13778	-5.53732	4.65e-05	0.0431475
TCONS_00071955	279.233	153.872	125.832	30.5686	27.0187	45.849	2.43266	5.83e-05	0.0507907
NONH_rna27113_2	7.7913	13.4604	2.96877	36.4906	68.9349	72.919	-2.85301	0.000104958	0.0860225
TCONS_00104310	59.5688	46.4867	142.683	12.9301	0	0.050107	4.20333	0.000121281	0.0938783
TCONS_00068297	0.0704074	5.40827	2.97177	27.1688	42.7813	22.3984	-3.33749	0.000172735	0.126669
NONH_rna42609_3	0.0538152	2.70272	1.98155	5.02477	56.7834	34.1211	-4.17932	0.000237411	0.165392
TCONS_00107929	2.60594	0	4.95798	53.5815	9.53588	45.8583	-3.81071	0.000274835	0.182347
TCONS_00011174	9.09846	10.731	10.8986	50.117	39.2282	75.2512	-2.40081	0.000307207	0.19456
TCONS_00067334	7.8523	20.6167	9.9061	217.69	48.8089	36.5499	-2.96208	0.000326445	0.197755
NONH_rna22839_2	7.88051	40.3542	6.93175	98.5445	172.792	98.8547	-2.72553	0.000345191	0.200398
TCONS_00083959	128.043	181.661	62.418	18.6548	32.2958	27.0665	2.24974	0.000435249	0.233595
TCONS_00083480	0.0538152	2.70272	1.98155	16.1116	20.0547	25.8629	-3.54244	0.000444376	0.233595
TCONS_00081206	2.78e-17	2.78e-17	2.78e-17	12.7335	2.55846	23.4342	-6.71675	0.000452671	0.233595
TCONS_00082232	5.30298	18.7914	24.7733	1546.92	5.18064	42.4363	-5.01544	0.000472803	0.235262
TCONS_00046457	2.78e-17	2.78e-17	2.78e-17	17.8259	39.36	0.0647835	-7.28467	0.000501588	0.235262
TCONS_00068299	2.78e-17	2.78e-17	2.78e-17	12.7557	13.9783	4.77316	-6.43274	0.000513164	0.235262
TCONS_00083544	2.78e-17	2.78e-17	2.78e-17	27.2867	13.9477	1.25478	-6.85958	0.000523443	0.235262
TCONS_00112999	6.57795	21.5087	12.8795	0	0	1.13551	4.92908	0.000562678	0.238437
TCONS_00075975	122.769	55.4401	73.3192	27.2871	10.4378	4.78253	2.53801	0.000575485	0.238437
TCONS_00037666	3993.34	2739.65	4050.48	1252.64	805.317	1201.07	1.72622	0.000581845	0.238437
TCONS_00115416	91.6716	29.4865	39.6304	15.3851	3.44161	4.75939	2.73364	0.000615116	0.244869
NONH_rna46356_2	2.70994	0	24.7817	57.7331	100.332	138.769	-3.4129	0.000673625	0.246715
NONH_rna48764_4	1.39238	9.93792	0	47.6068	41.8811	23.5859	-3.24759	0.000701045	0.246715
TCONS_00107930	0.0538152	2.70272	1.98155	32.3272	6.92079	29.3871	-3.69483	0.000715631	0.246715
TCONS_00033156	116.33	86.781	54.4921	7.58688	15.6875	28.1618	2.32747	0.000720758	0.246715
TCONS_00084131	256.005	217.42	116.914	68.0177	35.7391	43.5549	1.99771	0.000724453	0.246715
TCONS_00025078	0.0298491	1.826	0	125.162	1.68713	2.4344	-5.80734	0.000725997	0.246715
TCONS_00037441	63.4517	119.912	88.1822	313.553	623.05	188.29	-2.04765	0.000783893	0.260047
TCONS_00091838	32.2665	35.8254	0.986763	1.75272	0	0.0178778	4.98397	0.000873955	0.283182
TCONS_00112129	63.3883	60.8307	63.4119	181.834	206.779	237.621	-1.73668	0.000968754	0.306765
NONH_rna34508_2	19.4472	15.1799	31.7085	0	1.72664	4.6165	3.3783	0.000996933	0.308673
NONH_rna48764_3	1.29898	1.80508	0	28.9424	23.5711	3.61257	-4.03594	0.00116982	0.354327
NONH_rna53721_4	34.9641	40.2559	42.6051	164.873	160.55	94.1639	-1.82915	0.00123763	0.356306
TCONS_00088476	512.047	263.915	377.502	61.1309	123.904	138.786	1.83248	0.00124158	0.356306
NONH_rna26005_2	2.78e-17	2.78e-17	2.78e-17	10.1942	13.9942	3.59982	-6.25404	0.00125307	0.356306
TCONS_00016712	2.78e-17	2.78e-17	2.78e-17	0	18.3324	26.9651	-6.9409	0.00132864	0.370238
NONH_rna43003_2	4.01893	25.0582	33.6914	0.820062	0	3.44049	3.84015	0.00158392	0.403958
TCONS_00043137	6.58963	13.3985	29.7294	2.59898	0.851207	0.0283352	3.65068	0.00158783	0.403958
TCONS_00034852	95.4723	35.7625	10.8945	11.1226	5.21544	1.24743	2.96384	0.00159488	0.403958
TCONS_00076279	81.4314	45.6019	63.4118	18.7044	10.4329	17.6446	2.0165	0.00161554	0.403958
TCONS_00084002	2.78e-17	2.78e-17	2.78e-17	17.9248	8.70571	2.42965	-6.31797	0.00165165	0.403958
TCONS_00102207	2.78e-17	2.78e-17	2.78e-17	4.18841	22.7931	3.60259	-6.38769	0.00165249	0.403958
NONH_rna49785_2	2.78e-17	2.78e-17	2.78e-17	17.9248	8.70571	2.42965	-6.31796	0.0016526	0.403958
TCONS_00112239	0.0173301	0.910123	0	26.455	6.93496	4.77966	-4.81726	0.00172254	0.413796
TCONS_00098072	3.95961	4.44864	9.91112	44.2163	20.8991	34.1258	-2.40659	0.00181085	0.421874
NONH_rna47167_4	72.399	47.3959	61.4303	22.9972	12.191	8.29507	2.03635	0.00181672	0.421874
NONH_rna7147_5	116.364	83.1909	89.1727	34.8628	20.0354	25.9001	1.82983	0.00185635	0.424008
TCONS_00105652	0.0298491	1.826	0	32.3965	3.42986	12.9786	-4.39298	0.00189581	0.426037
TCONS_00117565	2.78e-17	2.78e-17	2.78e-17	9.35432	6.96085	7.08345	-6.00518	0.00201515	0.440712
NONH_rna72007_2	0.0470106	3.64481	0	16.9788	24.4553	11.8163	-3.65375	0.00202437	0.440712
TCONS_00097034	2.71262	17.9472	8.91601	42.4627	42.7308	63.5006	-2.28878	0.00208779	0.447526
TCONS_00040007	0.0173301	0.910123	0	7.61327	9.58333	12.9209	-4.46742	0.00218324	0.449747
NONH_rna179_2	9.17597	50.2081	5.9406	47.5189	196.358	156.448	-2.59948	0.00218879	0.449747
TCONS_00060406	95.6398	57.2397	59.4475	20.3888	17.4314	20.0088	1.86715	0.0022243	0.449747
NONH_rna16280_3	0.0298491	1.826	0	10.1671	16.597	10.6194	-4.00426	0.00222727	0.449747
NONH_rna1907_8	7.78207	5.34095	9.90917	2.78e-17	2.78e-17	2.78e-17	5.979	0.00234504	0.466764
NONH_rna49101_2	12.7204	0.851306	3.96096	33.1207	35.7617	39.9983	-2.65184	0.00240654	0.472259
NONH_rna52455_4	2.78e-17	2.78e-17	2.78e-17	81.8288	0	0.066508	-7.79289	0.00245996	0.476037
TCONS_00066550	2.78e-17	2.78e-17	2.78e-17	6.77983	7.84856	7.07598	-5.89763	0.00252903	0.482698
TCONS_00050035	175.869	136.876	155.558	65.4648	46.2295	32.9911	1.68728	0.00258013	0.485797
TCONS_00046520	0.0173301	0.910123	0	21.3297	3.43379	9.44539	-4.65763	0.0026971	0.493541
NONH_rna70187_4	5.20445	8.98282	1.97819	55.3043	31.3951	13.0183	-2.59658	0.00272594	0.493541
NONH_rna20242_4	0.0781002	7.20342	3.96264	18.6518	20.9098	42.2889	-2.77331	0.00272753	0.493541
NONH_rna15896_4	0.0594803	1.77593	3.96667	17.8338	16.5614	18.8296	-3.06973	0.00283701	0.506222
NONH_rna68942_3	1.3399	1.78221	1.98141	5.88212	24.4635	19.9894	-3.20295	0.00287028	0.506222
TCONS_00093825	0.0476701	1.79318	1.98242	16.9909	24.4716	5.95749	-3.46024	0.00297678	0.518443
TCONS_00097500	28.4434	16.0722	29.7252	6.84202	4.35428	1.24042	2.51065	0.00310771	0.532291
NONH_rna48989_3	0.0173301	0.910123	0	9.32868	15.7468	4.77096	-4.46525	0.0031327	0.532291
TCONS_00033106	6.50698	8.95541	5.94323	2.78e-17	2.78e-17	2.78e-17	5.8779	0.00327426	0.549641
TCONS_00092639	2.78e-17	2.78e-17	2.78e-17	69.9286	0	0.0658118	-7.56717	0.00335032	0.555714
TCONS_00056054	19.2836	0	15.8547	2.78e-17	2.78e-17	2.78e-17	6.57763	0.00341451	0.559698
TCONS_00119163	2.78e-17	2.78e-17	2.78e-17	0	66.5189	0.0655652	-7.49531	0.00370538	0.600315
TCONS_00052614	5.20588	7.16909	3.96115	34.8616	32.2907	14.1838	-2.2917	0.00393257	0.629799
TCONS_00109409	6.50013	8.05533	5.94343	2.78e-17	2.78e-17	2.78e-17	5.81587	0.0040228	0.634074
NONH_rna47167_3	124.129	59.0129	131.78	48.5661	12.1679	7.13926	2.19814	0.00405028	0.634074
NONH_rna26433_19	0.0532071	4.55009	0	5.02706	35.8325	22.3585	-3.61823	0.00412372	0.638398
NONH_rna27714_6	0.0173301	0.910123	0	16.199	11.3428	2.43015	-4.47631	0.00485016	0.742607
TCONS_00038533	54.2445	52.8111	7.92203	11.9718	2.56892	4.74657	2.5442	0.0049273	0.746218
NONH_rna45134_3	2.78e-17	2.78e-17	2.78e-17	7.64708	3.44615	9.38362	-5.81153	0.00504003	0.752115
NONH_rna7065_4	0.0305416	0	1.98522	7.59641	28.8969	3.60851	-4.07005	0.00518583	0.752115
TCONS_00083015	5.16454	1.75292	5.94623	13.5432	35.8116	22.3741	-2.46207	0.0053261	0.752115
NONH_rna37343_2	7.74475	5.34997	5.94381	2.78e-17	2.78e-17	2.78e-17	5.70749	0.00532951	0.752115
TCONS_00034425	1359.08	1027.15	655.921	455.518	346.38	307.067	1.45499	0.00533272	0.752115
TCONS_00033689	65.8821	33.0754	40.6221	11.0196	13.9558	14.1217	1.82346	0.00533572	0.752115
TCONS_00099079	10.3118	4.43932	8.91739	56.9992	23.5194	24.7538	-2.15279	0.00534411	0.752115
TCONS_00020600	0.099259	7.12869	23.7878	2.78e-17	2.78e-17	2.78e-17	6.41021	0.00542765	0.756235
TCONS_00075456	10.46	50.2137	2.96807	3.46441	0	1.20425	3.67776	0.00558118	0.761146
TCONS_00113872	10.4359	22.3883	15.8522	74.8067	59.3248	37.6995	-1.8046	0.00559307	0.761146
TCONS_00012424	2.78e-17	2.78e-17	2.78e-17	12.8159	6.08537	2.42301	-5.87771	0.00574283	0.761146
TCONS_00010743	11.7504	16.9729	39.6374	57.7448	88.9972	96.4512	-1.81817	0.00574498	0.761146
TCONS_00043163	5.24083	8.95636	6.93486	75.7527	22.6428	11.8464	-2.3605	0.00576561	0.761146
NONH_rna65471_2	30.6838	4.42965	0	2.78e-17	2.78e-17	2.78e-17	6.58212	0.00579068	0.761146
TCONS_00089141	10.2729	7.15252	2.96908	2.78e-17	2.78e-17	2.78e-17	5.80425	0.00585801	0.762801
TCONS_00047534	1.38363	7.22339	0.987661	51.0737	29.66	3.61414	-3.07054	0.00604063	0.779297
TCONS_00002566	2255.15	671.903	994.783	262.544	620.415	352.942	1.66521	0.00625551	0.799615
TCONS_00081957	0.0173301	0.910123	0	11.0446	1.68742	17.5662	-4.48281	0.00635481	0.804924
TCONS_00007369	1.22234	0	0	25.639	4.31033	2.43128	-4.47418	0.00650316	0.809873
NONH_rna26658_2	0.0298491	1.826	0	74.1664	0	2.43569	-5.06163	0.00651014	0.809873
NONH_rna13559_4	1.3399	1.78221	1.98141	26.4141	15.6968	3.61048	-3.07662	0.00684908	0.844497
TCONS_00035960	1.36483	0.862376	4.95824	22.973	16.5662	10.6426	-2.74216	0.00695043	0.844811
TCONS_00075914	6.45712	0.851825	8.92045	39.1234	14.7843	30.5897	-2.36991	0.00697289	0.844811
NONH_rna46382_2	0.0899974	12.5884	5.94382	43.3493	48.0096	17.7168	-2.49583	0.00703956	0.845536
TCONS_00019301	81.4745	46.4906	95.1201	190.332	316.766	149.452	-1.55812	0.0071945	0.847308
TCONS_00110127	15.3165	1.74455	4.95168	2.78e-17	2.78e-17	2.78e-17	5.91085	0.00726908	0.847308
NONH_rna22842_6	1.39296	8.11308	1.97883	35.7496	15.6698	15.3436	-2.47492	0.0072744	0.847308
TCONS_00013959	0.0394165	2.7371	0	14.4555	13.0851	8.28293	-3.45522	0.00729756	0.847308
TCONS_00050836	8.98941	5.35219	3.96078	2.78e-17	2.78e-17	2.78e-17	5.65019	0.00750191	0.863836
TCONS_00067168	3.95748	8.97182	4.95242	2.78e-17	2.78e-17	2.78e-17	5.62591	0.00772701	0.882463
TCONS_00065698	20.6094	10.713	9.90583	48.4298	61.0956	31.8156	-1.78532	0.00779199	0.882649
NONH_rna34509_2	2.6928	5.34974	10.9026	2.78e-17	2.78e-17	2.78e-17	5.70801	0.00811841	0.912208
TCONS_00096215	0.0301931	0.893206	0.990956	8.46367	21.8971	2.43144	-3.80812	0.00837728	0.931794
NONH_rna44670_4	6.51806	12.5627	3.96011	11.8249	92.6126	18.8957	-2.3979	0.00842647	0.931794
TCONS_00019332	0.0538152	2.70272	1.98155	20.4345	13.95	7.12328	-2.9846	0.00864234	0.94814
TCONS_00023360	651.773	743.533	436.95	279.595	259.139	190.613	1.32782	0.00928199	1
NONH_rna62640_2	2.70043	6.24485	12.8847	35.6788	61.1384	10.6712	-2.2721	0.00931582	1
TCONS_00105656	19.45	14.282	33.6906	99.4474	32.2267	103.491	-1.79546	0.00948678	1
TCONS_00112673	2.78e-17	2.78e-17	2.78e-17	10.2547	5.21453	2.41773	-5.62871	0.00961935	1
TCONS_00110508	143.546	167.329	81.2443	461.471	424.931	201.225	-1.47178	0.00968129	1
TCONS_00072543	44.0085	26.8032	71.3421	82.3725	287.141	104.752	-1.73705	0.00984343	1
TCONS_00045814	3.85601	0.85937	3.96428	33.2205	8.67396	14.1596	-2.66525	0.00994663	1
TCONS_00116627	0.0470106	3.64481	0	11.0164	8.68617	21.1183	-3.27466	0.00999846	1
TCONS_00006057	11.7372	23.2681	23.7803	72.2447	47.0865	61.1839	-1.60345	0.0100048	1
TCONS_00046381	143.513	109.144	94.1261	232.815	280.069	365.829	-1.34134	0.0102833	1
TCONS_00102859	7.85372	25.1179	5.94132	3.49505	0	0.028284	3.31245	0.0102972	1
TCONS_00022645	10.4515	16.0849	30.7189	6.89916	1.71131	0.0439095	2.6403	0.0104181	1
TCONS_00084006	15.6544	35.7649	84.2256	5.04165	9.57844	17.5795	2.0786	0.0105171	1
TCONS_00011566	151.101	47.3839	37.6474	150.363	281.828	334.059	-1.70112	0.0105579	1
TCONS_00091379	14.2129	9.82101	11.889	0.816097	3.55067	0.0322378	2.88011	0.0106532	1
NONH_rna38040_2	2.78e-17	2.78e-17	2.78e-17	4.21101	11.4075	2.41797	-5.63922	0.0106613	1
TCONS_00041714	0.0298491	1.826	0	30.7457	1.68622	5.9502	-4.06018	0.0108959	1
TCONS_00016689	0.0597565	0.865833	4.95977	5.02956	16.5635	30.4978	-3.0307	0.0112518	1
NONH_rna69701_2	5.26877	12.5424	9.90783	0	1.79152	0.0179846	3.66866	0.011304	1
TCONS_00090008	2.78e-17	2.78e-17	2.78e-17	0.786395	8.74021	10.5351	-5.7816	0.011307	1
NONH_rna39341_3	46.6007	40.2376	68.3682	184.433	152.69	89.4632	-1.45791	0.0113656	1
TCONS_00006062	3.67447	0	0	13.5928	12.2023	11.7859	-3.32526	0.0114527	1
NONH_rna39341_2	21.935	17.8932	8.91411	61.1837	82.9277	24.7797	-1.79491	0.011609	1
NONH_rna68444_2	6.50075	7.15152	6.93502	0.87209	0	0.0103315	4.01742	0.0119436	1
NONH_rna235_4	2.6908	12.5925	2.96929	2.78e-17	2.78e-17	2.78e-17	5.65575	0.0121704	1
TCONS_00070871	2.78e-17	2.78e-17	2.78e-17	6.80818	2.57352	7.043	-5.5006	0.0124772	1
TCONS_00099590	0.103684	20.6037	21.8008	17.7703	66.2828	168.086	-2.54452	0.0124777	1
NONH_rna63713_4	244.431	209.349	262.568	47.5334	59.2949	148.129	1.49327	0.0126152	1
NONH_rna7548_2	0.06978	8.15703	0	16.1141	22.6873	21.1824	-2.76556	0.0131947	1
TCONS_00054166	325.776	136.86	170.419	83.274	74.1479	82.3566	1.39759	0.0134329	1
NONH_rna14594_2	209.351	110.035	50.5278	22.0405	50.6261	43.5244	1.66669	0.0135342	1
TCONS_00070401	2.78e-17	2.78e-17	2.78e-17	2.49747	8.76644	4.73186	-5.4655	0.0137372	1
NONH_rna71044_4	6.3887	3.56472	1.9788	6.72817	47.2171	14.1738	-2.49602	0.0139752	1
TCONS_00053520	3.95398	4.45112	8.91976	28.0558	25.302	15.3457	-1.96278	0.0140356	1
TCONS_00102665	2.78e-17	2.78e-17	2.78e-17	3.36033	6.99954	4.72678	-5.38351	0.0140671	1
TCONS_00050695	0.0936813	14.3728	7.92604	2.78e-17	2.78e-17	2.78e-17	5.94817	0.0141468	1
TCONS_00117066	25.7345	19.6981	0	1.70718	1.75306	0.0283865	3.52687	0.0142254	1
TCONS_00050693	0.0948749	19.7881	3.96	2.78e-17	2.78e-17	2.78e-17	6.03542	0.0142888	1
NONH_rna19587_3	2.68042	8.98589	3.96128	2.78e-17	2.78e-17	2.78e-17	5.43681	0.0143988	1
NONH_rna64996_3	0.0397643	1.80666	0.990023	14.4851	8.70578	5.93668	-3.1429	0.0145639	1
NONH_rna49102_2	0.0476701	1.79318	1.98242	5.03505	29.7797	4.78067	-3.2081	0.014595	1
TCONS_00054382	2.60383	1.76857	2.97259	18.7182	6.0556	17.6299	-2.47669	0.0147533	1
TCONS_00047110	0.0173301	0.910123	0	10.2213	9.61062	2.42412	-4.05497	0.0147576	1
NONH_rna49339_2	34.986	50.1052	49.541	124.92	88.9671	131.748	-1.35414	0.0148406	1
TCONS_00031796	2.69435	10.7733	5.94366	27.1887	17.4133	31.7447	-1.92988	0.0148791	1
NONH_rna6716_3	509.547	513.566	573.686	289.806	198.915	203.541	1.20493	0.0148881	1
TCONS_00028664	106	36.6385	104.037	43.4131	19.1642	13.0077	1.69262	0.0150815	1
TCONS_00100236	2.78e-17	2.78e-17	2.78e-17	10.2542	0.819463	7.05556	-5.63984	0.0151208	1
TCONS_00112178	2.78e-17	2.78e-17	2.78e-17	5.94936	6.99688	2.41214	-5.41381	0.015345	1
TCONS_00107928	2.78e-17	2.78e-17	2.78e-17	6.7757	0	16.3409	-5.98191	0.0154339	1
TCONS_00082062	7.7538	7.15416	4.95202	0.87209	0	0.0103315	3.96516	0.0154506	1
TCONS_00053054	0.0305416	0	1.98522	12.7848	6.95461	5.92867	-3.43248	0.015659	1
TCONS_00036743	20.5508	3.53248	10.8979	2.62639	0	0.0236736	3.51445	0.0157595	1
TCONS_00052171	2.78e-17	2.78e-17	2.78e-17	5.08982	2.57722	7.02735	-5.34275	0.0157596	1
TCONS_00022856	37.5452	25.0165	60.4428	5.89154	13.0836	17.6047	1.75005	0.0158432	1
NONH_rna12433_2	7.83355	10.7271	13.8725	1.70285	0	2.32042	2.94501	0.0159346	1
TCONS_00114465	46.4213	22.3458	13.8679	3.34771	10.5096	5.90785	2.03502	0.0160286	1
NONH_rna26485_4	0.0532071	4.55009	0	23.001	11.315	8.29394	-3.05837	0.0162498	1
TCONS_00054299	0.0305416	0	1.98522	17.075	6.95006	3.59964	-3.53978	0.0164572	1
NONH_rna3854_2	0.0298491	1.826	0	5.90794	14.0049	5.92908	-3.48841	0.0165076	1
TCONS_00055703	10.1923	2.64967	2.9697	2.78e-17	2.78e-17	2.78e-17	5.44277	0.0169994	1
TCONS_00115091	0.0959486	14.3565	10.8999	38.2365	31.3893	37.6521	-2.03718	0.0171815	1
TCONS_00002429	15.5444	23.2925	7.92312	56.0969	46.2317	38.8568	-1.58525	0.017336	1
TCONS_00115304	0.0592036	2.69157	2.97368	5.88776	21.8601	12.9606	-2.70534	0.018216	1
TCONS_00022336	6.49531	3.54399	9.91037	0.87209	0	0.0103315	3.973	0.0182647	1
NONH_rna53473_5	5.22904	8.06037	5.94373	0	0.892275	0.0103737	3.91682	0.0184568	1
NONH_rna34650_3	7.83638	2.63658	22.7954	0	0.857373	2.29762	3.31234	0.0185937	1
NONH_rna57352_2	2.78e-17	2.78e-17	2.78e-17	0	21.9655	2.42614	-6.05593	0.0186168	1
TCONS_00116102	9.09498	7.1304	13.8731	25.4598	45.4008	25.9191	-1.6759	0.0187335	1
TCONS_00018403	309.1	299.723	339.852	688.339	581.083	830.501	-1.14585	0.018747	1
NONH_rna30343_5	23.3126	31.3285	18.8234	170.935	50.5625	28.3164	-1.7621	0.018911	1
NONH_rna10192_4	7.78712	8.94731	6.93429	0	1.79152	0.0179846	3.43947	0.0189332	1
NONH_rna13743_3	2.71297	14.338	12.8817	1.72595	0.859995	0.0237277	3.29761	0.019003	1
NONH_rna38077_6	9.09219	12.5366	7.92467	0	2.68463	0.0238361	3.26127	0.0191988	1
TCONS_00109152	2.78e-17	2.78e-17	2.78e-17	5.09733	2.58011	5.86681	-5.22927	0.0193684	1
NONH_rna69086_2	27.1793	30.4223	22.7872	120.731	71.5307	37.716	-1.51514	0.0194422	1
TCONS_00071127	1131.46	816.886	431.004	526.982	156.135	174.164	1.47142	0.0196093	1
NONH_rna12375_3	2.60062	4.51192	0	8.44065	35.8778	5.95908	-2.76156	0.0199167	1
TCONS_00111827	2.69828	5.34487	12.8851	0	0	1.13551	3.95201	0.0199924	1
TCONS_00055091	1.39799	3.56004	7.93041	24.665	15.6799	16.4998	-2.09167	0.0200908	1
TCONS_00083207	2.78e-17	2.78e-17	2.78e-17	4.22988	7.01002	2.40712	-5.24672	0.0202918	1
TCONS_00021032	1.36367	2.68161	2.97275	0.783684	46.3855	9.4786	-2.94009	0.0204608	1
TCONS_00020458	2.67261	3.55608	7.92957	2.78e-17	2.78e-17	2.78e-17	5.2953	0.0206311	1
NONH_rna67609_3	0.0470106	3.64481	0	8.46081	9.57353	16.4306	-3.03584	0.02109	1
TCONS_00039632	2.78e-17	2.78e-17	2.78e-17	15.4426	1.69266	1.24812	-5.66301	0.021319	1
NONH_rna56177_4	2.78e-17	2.78e-17	2.78e-17	5.06434	14.9304	0.0558962	-5.78899	0.0213441	1
TCONS_00072514	2.78e-17	2.78e-17	2.78e-17	3.3676	5.2373	4.71495	-5.20765	0.021542	1
TCONS_00024060	51.821	102.91	82.2377	208.192	322.884	97.7135	-1.40527	0.0215558	1
NONH_rna38148_4	2.78e-17	2.78e-17	2.78e-17	9.42337	1.69692	3.56933	-5.34614	0.0215722	1
NONH_rna4954_11	38.8359	51.0082	35.6678	96.8582	140.502	76.5119	-1.31968	0.0216147	1
NONH_rna48137_3	5.16241	3.56145	3.96221	2.78e-17	2.78e-17	2.78e-17	5.13506	0.0217422	1
NONH_rna53919_3	2.78e-17	2.78e-17	2.78e-17	6.8242	1.6975	5.87436	-5.31521	0.0218047	1
TCONS_00105018	2.78e-17	2.78e-17	2.78e-17	6.8242	1.6975	5.87436	-5.31521	0.0218255	1
NONH_rna40834_2	11.7304	31.3639	11.887	6.86799	3.47799	0.0468596	2.33195	0.0218312	1
TCONS_00118404	5.25686	16.1698	2.96875	16.0864	60.2819	21.2301	-1.97347	0.0218621	1
NONH_rna75207_8	36.1453	11.5877	29.7249	4.21066	2.57039	11.672	2.06634	0.0219878	1
TCONS_00080341	2.78e-17	2.78e-17	2.78e-17	1.63988	12.3117	2.41449	-5.49835	0.022073	1
TCONS_00033151	16.919	35.7939	38.6431	61.1482	109.965	71.7878	-1.40095	0.0222826	1
NONH_rna66877_5	4.00645	24.224	8.91498	31.3953	95.199	17.7263	-1.93588	0.0223747	1
NONH_rna22842_2	5.10511	4.48777	0	16.1261	25.3358	10.6449	-2.41555	0.0225234	1
TCONS_00061535	25.6165	6.22601	2.96835	2.62639	0	0.0236736	3.51305	0.0225415	1
NONH_rna23976_9	5.27688	13.4345	11.8901	25.4603	36.649	34.1216	-1.62492	0.0228661	1
TCONS_00097424	10.455	41.2388	7.92262	49.2523	80.2875	62.3657	-1.66964	0.0228833	1
NONH_rna61557_4	39.9444	15.1783	13.8684	69.6776	87.2737	42.4072	-1.54074	0.0229792	1
NONH_rna21862_5	25.8856	37.6083	12.8771	56.0471	133.565	40.0659	-1.58461	0.0230117	1
NONH_rna53680_4	0.0699899	7.23993	0.987847	15.277	10.4305	23.4863	-2.4664	0.0232517	1
TCONS_00030759	0.0305416	0	1.98522	17.0888	5.19508	3.59749	-3.44694	0.0232716	1
NONH_rna72558_11	0.0305416	0	1.98522	2.48232	3.43601	24.526	-3.67049	0.0233831	1
NONH_rna981_5	5.22796	9.87075	3.96063	19.5131	12.1656	41.0919	-1.89699	0.0235163	1
TCONS_00111498	2.66613	4.46572	5.94603	2.78e-17	2.78e-17	2.78e-17	5.18437	0.0237119	1
TCONS_00109412	2.78e-17	2.78e-17	2.78e-17	15.4218	0	4.74939	-5.78605	0.0237935	1
TCONS_00053660	1.22234	0	0	11.9679	5.20892	2.42062	-3.76234	0.0241383	1
TCONS_00064331	1.42262	18.8225	15.8543	76.5562	32.2482	25.9436	-1.87384	0.0242991	1
TCONS_00068597	2.55885	2.69933	0	17.0389	6.06276	10.609	-2.6117	0.0243003	1
TCONS_00079505	37.6131	61.7204	105.03	134.234	238.23	147.08	-1.34207	0.0245326	1
NONH_rna28752_3	1.3895	5.3879	3.96294	23.8329	12.1835	12.979	-2.1292	0.0245972	1
TCONS_00003555	46.5936	57.2658	45.5765	73.0312	142.229	149.382	-1.28264	0.0247715	1
TCONS_00082277	15.5546	16.9932	16.8433	0	5.26733	4.68089	2.29743	0.0251026	1
NONH_rna6217_4	3.92548	1.75165	7.93	2.78e-17	2.78e-17	2.78e-17	5.235	0.0251501	1
TCONS_00096078	2.78e-17	2.78e-17	2.78e-17	0	6.98021	11.6731	-5.67592	0.0256059	1
TCONS_00043166	7.77736	0.849762	13.8762	0.87209	0	0.0103315	4.14811	0.0256801	1
TCONS_00038278	9.06754	10.7453	5.94249	32.3016	28.7885	20.044	-1.64494	0.0258539	1
TCONS_00047938	2.78e-17	2.78e-17	2.78e-17	6.83964	3.46673	2.40384	-5.14662	0.0260868	1
TCONS_00029621	9.09802	11.6322	9.90724	38.2585	24.4029	28.2564	-1.55523	0.0261388	1
TCONS_00052156	16.8893	16.0749	36.6637	5.92419	5.20694	9.3839	1.75713	0.0265469	1
TCONS_00115221	5.17141	8.09746	0	17.8244	21.8132	18.8412	-2.10917	0.0265997	1
TCONS_00104116	0.0838762	7.17989	6.93736	3.3263	22.6609	55.1544	-2.45422	0.0269213	1
TCONS_00045117	7.82723	17.0404	5.9419	0.816097	3.55067	0.0322378	2.6719	0.0271627	1
TCONS_00097496	5.16454	1.75292	5.94623	2.78e-17	2.78e-17	2.78e-17	5.15379	0.0274252	1
TCONS_00086932	2.69748	8.95832	8.91831	33.1697	26.1712	14.1784	-1.80455	0.0276524	1
TCONS_00036336	10.3302	5.33689	9.90842	0.831118	0	2.29733	2.94681	0.0276712	1
TCONS_00017483	0.0305416	0	1.98522	5.91794	6.96463	9.39612	-3.22608	0.0278337	1
NONH_rna4923_2	2.52945	1.79048	0	14.4857	5.19067	9.42948	-2.67783	0.0280212	1
NONH_rna30153_4	1.35212	3.60836	0.988468	11.0361	8.69834	12.9329	-2.3654	0.0282	1
NONH_rna18093_2	9.06505	14.3579	1.97765	0	1.79152	0.0179846	3.54474	0.028276	1
TCONS_00033362	107.325	95.7297	76.2913	58.7023	17.3992	30.6179	1.38224	0.0282809	1
TCONS_00073882	0.0728425	8.14084	0.987697	20.4007	23.5802	8.30393	-2.42106	0.0283404	1
TCONS_00073942	2.78e-17	2.78e-17	2.78e-17	1.64495	7.0135	4.71522	-5.21204	0.0283442	1
TCONS_00085615	3.9219	6.28047	2.97019	27.2422	17.4384	8.30449	-1.97894	0.028513	1
NONH_rna73910_2	13.0064	8.01	31.7112	24.5762	27.8658	138.649	-1.8458	0.0285246	1
NONH_rna52455_3	2.78e-17	2.78e-17	2.78e-17	18.012	0	2.4217	-5.80395	0.0286671	1
TCONS_00075310	39.8745	4.42342	14.8601	0	7.96083	1.23142	2.63626	0.0286772	1
TCONS_00032261	51.2711	0	0.986751	1.72343	0	1.18091	4.02673	0.0287873	1
NONH_rna33261_2	2.6586	5.37937	3.96242	2.78e-17	2.78e-17	2.78e-17	5.06414	0.0289506	1
NONH_rna71462_2	1.22234	0	0	3.35226	9.63889	4.74028	-3.61845	0.0291297	1
TCONS_00085759	2.78e-17	2.78e-17	2.78e-17	6.7999	10.5259	0.0541635	-5.58815	0.0292741	1
TCONS_00081242	8.98149	0	8.91961	2.78e-17	2.78e-17	2.78e-17	5.61791	0.0293768	1
TCONS_00117832	6.54101	7.13445	13.8739	3.49505	0	0.028284	2.81848	0.0294529	1
TCONS_00008565	7.78531	11.6575	3.96007	0	0	2.26569	3.28521	0.029515	1
TCONS_00082708	31.0448	20.5497	34.6794	17.1387	2.56684	1.24994	2.00226	0.029542	1
TCONS_00066498	9.19787	20.5333	111.973	274.551	63.6353	179.993	-1.86504	0.0297105	1
TCONS_00058914	2.61591	5.41603	0	23.8507	8.68229	11.802	-2.40753	0.0297211	1
NONH_rna45529_3	6.43034	0	7.92962	40.0222	10.4186	16.5147	-2.2168	0.0300619	1
TCONS_00004183	7.72613	0	9.91163	2.78e-17	2.78e-17	2.78e-17	5.59657	0.0301445	1
TCONS_00043117	0.0751924	9.95559	0	14.4042	32.3275	15.338	-2.55141	0.0301728	1
NONH_rna42952_2	2.78e-17	2.78e-17	2.78e-17	3.37586	2.5858	5.84837	-5.03593	0.0301843	1
TCONS_00033706	21.9682	14.2913	18.825	52.6879	59.3456	30.6425	-1.3767	0.0304319	1
NONH_rna65737_2	10.4299	17.8976	17.835	34.8153	50.6211	35.3214	-1.37304	0.0307343	1
NONH_rna72598_2	2.78e-17	2.78e-17	2.78e-17	5.09721	7.01204	1.24208	-5.21754	0.0307899	1
NONH_rna37552_2	7.87552	13.3971	29.7291	91.0007	52.3381	18.9041	-1.65967	0.0307948	1
TCONS_00015756	0.088389	5.354	11.8954	2.78e-17	2.78e-17	2.78e-17	5.58619	0.0308056	1
TCONS_00062896	1.30117	0	1.98338	1.63154	22.7953	5.93894	-3.10936	0.030891	1
TCONS_00033269	10.3226	3.53846	10.9002	0	1.76659	1.18124	2.94826	0.0310654	1
TCONS_00004660	9.00214	6.25286	3.96063	12.695	24.4313	28.2094	-1.75504	0.0316283	1
NONH_rna8356_3	60.82	65.3063	70.3481	28.9115	5.17381	34.0625	1.52937	0.0317299	1
TCONS_00017551	18.1796	42.1034	12.8772	4.2029	8.73393	8.23147	1.78098	0.0319423	1
TCONS_00023098	1.35212	3.60836	0.988468	21.2717	25.3518	0.0635461	-2.89376	0.0321106	1
NONH_rna45000_2	6.48849	12.5873	0	19.5061	40.176	20.0425	-2.03977	0.032198	1
TCONS_00071383	0.0665099	7.2568	0	0.78426	83.9602	2.43552	-3.49011	0.0323729	1
TCONS_00005021	0.0301931	0.893206	0.990956	4.20633	9.62522	5.90776	-3.08002	0.0324701	1
TCONS_00043164	0.0298491	1.826	0	13.6694	5.20162	3.5921	-3.29709	0.0325499	1
NONH_rna12159_4	2.66021	2.65714	6.93872	49.4462	3.4286	9.48269	-2.31227	0.0326012	1
NONH_rna818_2	7.83002	9.82851	13.8727	1.67978	1.72946	2.35221	2.3888	0.0327191	1
TCONS_00033335	63.461	125.277	104.036	208.188	256.533	187.075	-1.1514	0.0327784	1
TCONS_00039145	0.0301931	0.893206	0.990956	24.7992	5.18922	0.060109	-3.69289	0.0330477	1
TCONS_00032815	1.38514	3.57363	4.9557	7.59147	13.0659	24.6353	-2.125	0.0331013	1
NONH_rna43081_3	0.0298491	1.826	0	1.63197	24.5727	2.42936	-3.64914	0.0331736	1
TCONS_00108291	6.43646	7.17945	0.987205	16.119	22.6938	17.6682	-1.93139	0.0334414	1
NONH_rna19188_2	2.78e-17	2.78e-17	2.78e-17	1.64924	5.25022	4.70018	-5.01198	0.0334784	1
TCONS_00070751	2.78e-17	2.78e-17	2.78e-17	0	9.64898	7.04419	-5.51713	0.033523	1
TCONS_00049111	87.9661	119.018	62.4191	186.936	296.696	138.866	-1.20742	0.0335414	1
NONH_rna69882_3	160.336	100.182	142.678	260.87	230.319	383.465	-1.11716	0.0339359	1
TCONS_00054890	0.0305416	0	1.98522	11.0878	6.96618	3.59053	-3.19343	0.0339922	1
TCONS_00051170	6.55344	14.3354	9.9072	27.1734	27.9058	32.9376	-1.48942	0.0340615	1
NONH_rna72020_4	5.27103	15.246	7.92483	0	2.65859	1.19465	2.79751	0.0343276	1
TCONS_00118405	2.69106	11.6858	3.96073	0	0	1.13551	3.76194	0.0344062	1
TCONS_00107182	0.0476701	1.79318	1.98242	11.9161	10.4722	4.76674	-2.66837	0.0344478	1
TCONS_00101154	11.7083	13.4032	20.8088	3.37317	5.24505	3.55579	1.8811	0.0345416	1
TCONS_00082800	15.6522	77.0064	35.6677	90.0413	199.869	70.6456	-1.48236	0.0347762	1
TCONS_00047166	15.4518	11.629	4.9506	0	1.73621	3.46597	2.58504	0.0350072	1
TCONS_00037400	5.08137	3.58332	0	9.30102	14.823	19.9678	-2.31618	0.0350188	1
TCONS_00081354	6.47853	1.74682	9.91128	0	0	1.13551	3.73634	0.0358119	1
NONH_rna23309_2	2.78e-17	2.78e-17	2.78e-17	4.24825	4.36413	2.39646	-4.94581	0.0359564	1
NONH_rna39700_2	16.8259	25.0886	5.94096	3.38161	1.70482	5.837	2.11201	0.0360688	1
NONH_rna32556_2	73.58	11.58	47.5592	17.8867	1.68648	16.4383	1.87232	0.0362999	1
TCONS_00017127	2.78e-17	2.78e-17	2.78e-17	10.2782	5.22355	0.052727	-5.43122	0.0364569	1
TCONS_00033329	0.0734131	5.39806	3.96355	10.1563	22.7283	10.6324	-2.12351	0.0365967	1
TCONS_00071745	2.43799	0	0	10.2081	5.1972	9.41071	-3.2609	0.0367705	1
NONH_rna68953_2	2.78e-17	2.78e-17	2.78e-17	0	15.8394	2.41814	-5.643	0.0368414	1
NONH_rna8768_2	2.78e-17	2.78e-17	2.78e-17	5.11836	3.4754	2.39638	-4.94328	0.0369471	1
NONH_rna26540_2	144.743	53.6442	91.1545	22.0434	24.3917	63.4348	1.39974	0.0372818	1
TCONS_00115306	15.5153	13.411	11.8883	9.27326	82.9743	38.8491	-1.67727	0.0375706	1
TCONS_00021732	98.3845	157.462	228.882	574.53	204.997	347.052	-1.21507	0.0380895	1
TCONS_00076972	4.42773e+06	3.93163e+06	7.77655e+06	1.36565e+07	5.93934e+06	1.62261e+07	-1.15057	0.0381942	1
TCONS_00116396	3.97003	13.4824	2.96906	10.1304	59.4464	11.838	-1.96659	0.0383029	1
NONH_rna57708_2	0.0532071	4.55009	0	5.03799	20.1217	10.6151	-2.81177	0.0383599	1
TCONS_00099771	2.63265	1.76079	4.95621	16.1622	11.3228	10.6212	-1.99027	0.0386743	1
NONH_rna9802_3	23.1991	17.8963	5.94099	6.89162	0	2.38598	2.29762	0.0391287	1
TCONS_00054866	5.28425	9.82392	18.8292	0.807186	0.836861	4.61614	2.41308	0.0394636	1
TCONS_00035112	0.0855614	6.26712	8.92078	2.78e-17	2.78e-17	2.78e-17	5.40813	0.0394956	1
TCONS_00017560	20.7144	16.081	24.7711	4.20936	5.21225	9.36979	1.70696	0.0395683	1
TCONS_00069063	0.0669698	5.4205	1.97995	20.4478	5.18224	12.9545	-2.26934	0.0396529	1
NONH_rna75729_3	2.78e-17	2.78e-17	2.78e-17	0	23.7395	0.0577462	-6.02048	0.0399496	1
TCONS_00077849	2.58447	1.77402	1.98065	16.1961	9.58171	4.77194	-2.22429	0.0400536	1
NONH_rna45266_3	1.37784	6.32131	0.987805	36.6749	3.42974	9.47195	-2.44761	0.0400739	1
TCONS_00032029	0.0852195	8.98907	5.94501	2.78e-17	2.78e-17	2.78e-17	5.38416	0.0401071	1
NONH_rna37472_2	0.0583713	5.45358	0	29.8729	3.43156	7.122	-2.75753	0.0401101	1
TCONS_00114838	2.78e-17	2.78e-17	2.78e-17	5.9897	2.58844	2.3963	-4.94042	0.040155	1
TCONS_00016688	2.78e-17	2.78e-17	2.78e-17	4.25251	1.70545	4.69048	-4.89256	0.040156	1
TCONS_00045946	2.78e-17	2.78e-17	2.78e-17	0	11.4283	4.73216	-5.47041	0.0401573	1
NONH_rna47420_3	12.9243	14.3283	5.9417	1.66588	3.5033	2.37261	2.08095	0.0402012	1
NONH_rna8568_2	2.63026	4.49084	1.97945	10.1614	6.93309	23.4452	-2.0955	0.0402201	1
TCONS_00039972	0.0173301	0.910123	0	11.1297	3.45268	2.41597	-3.6763	0.0404765	1
TCONS_00015299	2.78e-17	2.78e-17	2.78e-17	6.81852	7.88739	0.0520128	-5.35807	0.0404993	1
TCONS_00109487	2.78e-17	2.78e-17	2.78e-17	2.51342	6.14502	2.39663	-4.95	0.040592	1
NONH_rna72718_2	2.78e-17	2.78e-17	2.78e-17	2.51342	6.14502	2.39663	-4.95	0.0406278	1
NONH_rna22898_5	16.5302	1.74553	1.9779	0.87209	0	0.0103315	4.00196	0.0407616	1
TCONS_00096830	0.0764057	3.56931	6.93988	16.9857	24.4646	8.30178	-2.16514	0.0410928	1
NONH_rna44268_2	13.0617	68.9782	17.8313	12.7587	8.70185	9.43572	1.6852	0.0412249	1
NONH_rna50817_4	209.561	234.404	331.927	153.852	42.6957	134.091	1.23076	0.0415248	1
TCONS_00017440	3.92406	3.5586	5.94588	6.73517	19.2	23.4871	-1.84569	0.0418096	1
TCONS_00047347	0.0470106	3.64481	0	35.8472	8.68181	0.0632382	-3.43592	0.0418884	1
TCONS_00027256	0.0871931	16.2388	0	27.175	42.7908	16.5321	-2.35738	0.0419674	1
NONH_rna68942_2	196.567	171.777	169.429	305.054	313.216	479.927	-1.02941	0.0422236	1
NONH_rna35643_3	2.53281	0	1.98207	18.7702	4.31122	8.27263	-2.75007	0.0424257	1
TCONS_00095885	2.67558	8.99346	2.96985	20.3973	22.6994	10.6468	-1.83528	0.0425921	1
TCONS_00048991	0.0980144	21.5618	6.93341	0	1.79152	0.0179846	3.7272	0.0425992	1
TCONS_00013125	2.78e-17	2.78e-17	2.78e-17	13.7373	2.57307	0.0533879	-5.4996	0.0430331	1
NONH_rna25949_3	2.7012	13.4711	5.94306	0	0	2.26569	3.20095	0.0430884	1
NONH_rna33235_3	1.42445	44.8321	13.8689	67.9723	91.6398	44.758	-1.74729	0.0431087	1
TCONS_00077431	0.0760629	5.38942	4.95526	3.32776	20.9509	26.9944	-2.22213	0.0431599	1
TCONS_00097642	1.22234	0	0	5.08002	8.76342	2.41433	-3.49692	0.0431721	1
TCONS_00076332	24.2543	1.74224	2.96854	0	1.76659	1.18124	3.16768	0.0435604	1
TCONS_00068622	15.5362	1.74053	27.7482	3.39335	3.48704	2.38641	2.22481	0.043614	1
TCONS_00036754	42.8029	180.803	68.364	161.412	531.469	118.89	-1.47221	0.0436297	1
TCONS_00011020	0.0173301	0.910123	0	8.50525	12.2692	0.0563482	-3.97406	0.0437031	1
TCONS_00060290	2.6429	2.66396	4.95553	15.303	13.9565	9.45572	-1.87942	0.0438123	1
TCONS_00106638	0.0298491	1.826	0	1.63466	11.3773	9.39673	-3.29022	0.0439033	1
TCONS_00077253	9.13521	15.2111	15.8535	14.3791	62.0051	36.4863	-1.474	0.0439184	1
TCONS_00056821	46.6423	83.2197	73.3206	30.5841	32.2813	25.9106	1.19183	0.0439987	1
NONH_rna27101_4	5.25509	9.84852	8.91725	22.0774	29.6818	17.6885	-1.50915	0.0440524	1
NONH_rna59564_3	15.5566	21.4867	12.8785	6.84446	5.24368	0.0492262	1.97499	0.0441158	1
NONH_rna6364_2	0.0173301	0.910123	0	19.7209	0.818153	1.25041	-4.03313	0.044431	1
TCONS_00028283	53.1139	150.382	38.6382	145.276	321.143	143.568	-1.32945	0.0446703	1
TCONS_00076352	2.78e-17	2.78e-17	2.78e-17	5.12051	4.36577	1.23651	-4.91135	0.0447449	1
NONH_rna40535_4	11.7227	8.01059	31.7115	8.61657	1.70545	0.0468102	2.24342	0.045019	1
TCONS_00054341	1.3855	2.66473	5.94808	16.1446	22.7274	4.78316	-2.07958	0.0453686	1
NONH_rna19207_2	1.39649	9.01387	1.97866	2.78e-17	2.78e-17	2.78e-17	5.10948	0.0454591	1
NONH_rna68070_2	14.2664	22.3934	9.90536	0	7.94187	2.39224	2.14113	0.0454615	1
TCONS_00042595	5.31253	33.1289	31.7079	7.66233	8.75265	1.2475	1.95503	0.0456534	1
TCONS_00015398	76.2659	51.8744	54.4937	19.5087	38.4296	18.868	1.23911	0.0458431	1
TCONS_00052428	10.2102	4.45359	1.97817	20.3881	23.5674	14.1626	-1.81027	0.0458549	1
TCONS_00018191	2.78e-17	2.78e-17	2.78e-17	3.386	4.371	2.39187	-4.8318	0.0460736	1
TCONS_00112680	5.30334	34.0791	9.90516	1.65729	0.827992	6.95003	2.37545	0.0461353	1
NONH_rna1022_4	0.0630013	5.43532	0.988253	2.47979	20.1131	15.2822	-2.43628	0.0461766	1
NONH_rna67966_2	11.5753	4.43899	7.92577	25.485	36.6829	11.8343	-1.63484	0.0463304	1
TCONS_00080835	0.0298491	1.826	0	11.9599	6.08808	2.42189	-3.16919	0.0464409	1
TCONS_00050447	2.78e-17	2.78e-17	2.78e-17	5.99225	3.47668	1.23647	-4.90852	0.046446	1
TCONS_00115977	12.9281	18.8321	1.97747	4.33001	0	1.21206	2.53297	0.0465898	1
TCONS_00002821	0.0173301	0.910123	0	6.8166	2.57578	5.8814	-3.51717	0.0467079	1
TCONS_00102465	2.78e-17	2.78e-17	2.78e-17	6.82618	7.00679	0.0511674	-5.27244	0.0469263	1
NONH_rna68557_2	0.103028	22.4102	17.836	52.6953	37.4931	44.7178	-1.71429	0.0474824	1
TCONS_00089037	54.4424	211.208	108.989	226.017	360.373	270.585	-1.1901	0.04783	1
TCONS_00048272	7.80836	16.156	2.96861	1.70285	0	2.32042	2.67375	0.0480089	1
NONH_rna46116_4	0.0678804	1.76563	5.9502	48.602	11.2974	0.0650384	-2.86909	0.0480336	1
TCONS_00057058	15.581	21.473	20.807	39.9165	54.9803	40.0254	-1.21283	0.0481084	1
TCONS_00015830	0.0173301	0.910123	0	6.82224	5.22979	2.40968	-3.44808	0.0483835	1
TCONS_00085756	16.7745	8.01949	13.8712	28.0154	40.1466	30.6095	-1.35674	0.0484529	1
TCONS_00068294	0.0635055	3.59848	2.97291	13.6069	6.94057	12.9364	-2.22478	0.0484602	1
TCONS_00059118	6.5038	2.64282	11.8934	0	0	2.26569	3.12226	0.0484808	1
TCONS_00065529	2.43799	0	0	8.4929	11.3702	3.59385	-3.18024	0.0488869	1
TCONS_00019226	33.4424	12.4976	6.93183	6.82623	2.57841	4.72073	1.86628	0.048938	1
TCONS_00101163	13.0671	47.4324	52.5155	3.33128	18.3576	15.2785	1.61289	0.0490083	1
NONH_rna6353_2	2.78e-17	2.78e-17	2.78e-17	8.597	1.70262	1.23849	-5.00906	0.049045	1
TCONS_00109064	11.748	17.8719	36.6643	73.1102	37.4805	54.1298	-1.30268	0.049075	1
NONH_rna59262_2	2.78e-17	2.78e-17	2.78e-17	2.51795	5.26251	2.39196	-4.83405	0.0492663	1
TCONS_00035110	0.0919697	13.4804	6.93495	0	0.892275	0.0103737	4.02227	0.0496181	1
TCONS_00023176	7.62773	4.47165	0	22.972	19.1972	8.30242	-2.05229	0.0497743	1
TCONS_00049475	45.1447	18.7577	19.8139	9.32823	11.343	9.43305	1.45405	0.0498132	1
TCONS_00106356	0.0986148	9.83171	19.8223	0.823598	2.66156	0.0284378	2.92953	0.0498362	1
NONH_rna18880_2	5.2479	16.183	0.986912	17.804	29.6717	28.2328	-1.72611	0.049871	1
TCONS_00091160	0.0298491	1.826	0	13.6418	0	12.8994	-3.54031	0.049942	1
TCONS_00038286	5.12676	4.48025	0.987559	2.78e-17	2.78e-17	2.78e-17	4.88391	0.0499612	1
TCONS_00115372	0.0822787	6.27806	6.93787	13.5602	30.5971	9.47607	-1.95396	0.0499707	1
TCONS_00018398	5.26746	6.23429	15.8571	1.68972	0.842929	2.33824	2.41987	0.0499722	1
