# Supplementary material for: A Comprehensive Analysis of the Myocardial Transcriptome in ZBED6-Knockout Bama Xiang Pigs
Source: Genes (Basel). 2022 Aug 1;13(8):1382. doi: 10.3390/genes13081382 (PMC9407500; doi:10.3390/genes13081382)
Supplement: Supplementary file 1 [file genes-13-01382-s001.zip › Table S5.xlsx]

## Sheet: DE mRNA
Supplementary Table 5A. A list of differentially expressed mRNA
GeneID	heart_2	heart_4	heart_5	heart_6	heart_3	heart_1	baseMean	log2FoldChange	pvalue	padj
ENSSSCG00000035520	41318.7	24369.8	41616.5	453.128	442.667	506.533	201556	-4.94919	2.36e-100	3.33e-96
ENSSSCG00000016751	1624.14	955.226	1935.67	150.117	57.999	67.1564	84282.7	-2.62744	1.29e-21	6.08e-18
ENSSSCG00000012077	10.5678	7.29467	9.70903	28.5748	56.3916	75.222	3125.01	1.96101	5.3e-15	1.5e-11
ENSSSCG00000017416	3.48635	2.71877	3.48425	11.325	13.3454	11.9412	1248.5	1.66023	7.14e-15	1.68e-11
ENSSSCG00000012076	5.32596	5.0937	3.75443	11.4142	19.3483	21.5898	2373.23	1.60553	6.4e-13	1.13e-09
ENSSSCG00000027525	15.1543	10.7878	20.6353	2.67733	2.90064	3.73393	1435.66	-1.7509	2.06e-12	2.91e-09
ENSSSCG00000008648	4.64076	3.77682	3.01135	8.62986	18.0578	19.9901	2662.98	1.65449	3.53e-12	4.53e-09
ENSSSCG00000008647	6.4707	4.44136	5.09945	13.0195	19.7108	24.6447	1819	1.53348	3.71e-11	4.03e-08
ENSSSCG00000017818	26.6826	96.9522	89.5201	6.60866	15.3304	13.3899	5618.69	-1.72737	4.95e-10	4.66e-07
ENSSSCG00000035297	24.4147	66.854	110.089	416.29	592.64	291.002	45570.8	1.71539	1.03e-09	9.09e-07
ENSSSCG00000000194	87.5626	94.6237	61.5942	23.1639	34.3187	30.4762	5186.27	-1.22113	1.36e-09	1.13e-06
ENSSSCG00000015567	26.8394	17.0129	16.5385	6.7123	7.30616	6.38122	3359.97	-1.26422	2.37e-09	1.86e-06
ENSSSCG00000002444	41.3106	103.974	90.8444	14.6419	24.2695	20.7965	6269.82	-1.47718	7.21e-09	5.35e-06
ENSSSCG00000000774	7.72804	11.0984	14.4374	29.1542	43.0888	39.5773	1885.18	1.38331	1.09e-08	7.67e-06
ENSSSCG00000016502	4.4961	4.13197	7.19556	13.815	18.4632	24.4702	2775.14	1.42332	1.37e-08	8.77e-06
ENSSSCG00000017019	8.4261	21.9836	17.4612	2.53241	3.00231	4.33052	289.248	-1.5057	4.6e-08	2.7e-05
ENSSSCG00000003763	6.38334	6.58749	6.12587	11.6858	19.3798	14.6414	1245.27	1.10884	7.05e-08	3.82e-05
ENSSSCG00000033146	4.5585	4.2966	3.62574	6.6957	14.5382	14.0218	1578	1.24297	7.87e-08	3.91e-05
ENSSSCG00000032942	28.8891	37.0829	44.567	11.5773	16.647	11.6164	2852.98	-1.19409	1.42e-07	6.68e-05
ENSSSCG00000015897	2.93214	2.55559	3.47023	5.734	9.20639	9.34536	1311.22	1.19088	2.31e-07	0.000105341
ENSSSCG00000018065	7916.33	4762.05	7058.38	20853.2	14663.6	18565	602205	1.22289	2.66e-07	0.000117045
ENSSSCG00000012386	6.4881	3.10067	1.55268	12.2764	11.0891	14.7422	1701.13	1.34242	5.82e-07	0.000234396
ENSSSCG00000008496	4.50002	5.12229	8.60153	14.7189	19.8189	17.5935	3365.58	1.18513	1.35e-06	0.000499926
ENSSSCG00000018080	72.5621	12.3927	54.4782	3341.06	1201.55	2546.87	13078.4	1.32817	1.89e-06	0.000648923
ENSSSCG00000000002	10.3924	29.1406	15.8571	6.18346	4.63137	5.04045	1314.9	-1.24753	2.19e-06	0.00073497
ENSSSCG00000001912	8.01182	5.96929	6.26455	12.3326	14.4192	20.8977	2959.63	1.06821	2.68e-06	0.000869163
ENSSSCG00000036820	19.1519	34.8299	27.6209	7.88523	9.56826	11.894	1648.3	-1.12653	2.71e-06	0.000869163
ENSSSCG00000038038	1.39403	2.55136	1.58915	3.2543	7.04676	9.88103	270.188	1.28492	3.3e-06	0.00101335
ENSSSCG00000034802	3.82266	2.68245	3.14681	5.06651	8.66666	7.92605	1472.78	1.00384	5.03e-06	0.00150957
ENSSSCG00000002472	71.6252	55.728	54.1387	167.628	145.126	101.919	1220.59	1.03349	6.54e-06	0.00188421
ENSSSCG00000037572	5.10562	1.07603	4.24864	11.5257	12.9579	13.905	665.962	1.25568	7.65e-06	0.00215815
ENSSSCG00000035736	11.4968	4.83792	4.64141	14.3554	29.5574	15.4136	946.795	1.14477	9.36e-06	0.00255846
ENSSSCG00000033514	3.71535	3.29273	3.35584	6.76663	6.91192	7.38897	1086.19	0.92802	9.43e-06	0.00255846
ENSSSCG00000017197	8.00906	4.85816	4.61359	2.46615	2.67797	1.9477	978.085	-1.00455	9.78e-06	0.00260184
ENSSSCG00000006748	17.6872	17.34	29.1542	6.74835	10.9477	6.42899	879.597	-1.08889	1.21e-05	0.00311496
ENSSSCG00000010454	5.82467	3.96224	4.15496	7.43087	11.0458	10.9484	1161.51	0.948073	1.35e-05	0.00332983
ENSSSCG00000009881	29.9668	22.1107	27.2726	39.5653	64.0848	63.641	6752.27	0.935764	1.55e-05	0.00377811
ENSSSCG00000036760	73.5644	61.9729	99.4969	29.2626	39.4214	31.5976	2349.51	-0.984537	1.76e-05	0.00420587
ENSSSCG00000015085	2.43264	6.47368	4.41797	6.13825	14.618	29.1251	2524.4	1.21961	1.84e-05	0.00433684
ENSSSCG00000016943	8.88396	17.6181	8.04385	3.53462	5.97319	2.20109	1112.34	-1.11817	1.91e-05	0.00440666
ENSSSCG00000040053	5.23134	3.75112	3.66796	1.90878	1.96684	1.30472	504.677	-0.986123	2.17e-05	0.0049319
ENSSSCG00000030108	14.475	13.1082	7.81019	17.7512	26.8235	29.4054	6425.27	0.941271	2.47e-05	0.00553318
ENSSSCG00000015281	10.61	8.56067	5.67711	2.97831	4.28714	3.74626	931.467	-0.92159	2.65e-05	0.00579433
ENSSSCG00000037775	16.1178	10.0483	9.71589	13.8649	38.1835	44.6141	3645.1	1.08686	2.85e-05	0.00609894
ENSSSCG00000023630	1.14768	2.25064	1.04839	3.10689	3.46034	6.29703	363.056	1.1268	3.21e-05	0.00665733
ENSSSCG00000017868	30.0163	22.784	14.315	39.1155	44.6711	49.1202	7556.74	0.894381	5.39e-05	0.0109409
ENSSSCG00000015557	34.768	17.7001	19.5628	7.51213	7.41936	12.5094	4309.22	-1.00034	5.43e-05	0.0109409
ENSSSCG00000035293	50.8344	34.1541	26.1763	82.8277	73.4023	81.8532	12990.2	1.09877	5.67846e-05	0.0151268
ENSSSCG00000014670	11.32	8.3483	4.86847	12.0759	22.4617	16.3723	1985.85	0.896586	0.00012684	0.0238577
ENSSSCG00000017248	8.10216	11.5184	8.77532	3.82609	5.1073	5.04203	1600.21	-0.819916	0.000136193	0.02528
ENSSSCG00000040162	13.5527	6.58752	13.4012	31.7217	20.7014	28.4126	853.274	0.985333	0.000161715	0.0285806
ENSSSCG00000013427	75.1438	54.2183	45.1473	28.8321	35.7309	21.9287	6235.99	-0.802042	0.000171192	0.0292738
ENSSSCG00000023305	3.08568	1.06587	2.34505	11.3157	12.5187	5.72457	49.8911	1.10859	0.000172236	0.0292738
ENSSSCG00000002451	11.8487	7.44821	4.73772	17.6697	14.5241	18.0747	1445.06	0.918985	0.000175222	0.0294269
ENSSSCG00000032115	2.74282	1.84624	1.87976	3.82629	4.24743	5.09487	380.477	0.878548	0.000202026	0.0327584
ENSSSCG00000011629	7.53953	7.57308	9.36023	3.07902	4.46762	4.27096	703.05	-0.835297	0.000238341	0.0376861
ENSSSCG00000034677	331.504	290.101	611.541	193.731	158.418	151.405	25111	-0.941602	0.00024043	0.0376861
ENSSSCG00000028530	1.42873	2.1199	2.18058	8.20535	2.76199	5.25213	306.298	1.03462	0.000246515	0.0379289
ENSSSCG00000014921	4.01551	4.08951	2.91298	4.39373	8.78626	9.46269	920.803	0.86732	0.00026049	0.0390929
ENSSSCG00000010071	56.9573	58.8292	24.6758	24.5098	16.9071	13.5457	3962.82	-0.926995	0.000272043	0.0399762
ENSSSCG00000003788	44.5457	56.9387	60.3763	23.0592	34.7854	26.0001	2909	-0.778489	0.000326311	0.0460327
ENSSSCG00000001565	9.42846	13.9601	9.61436	28.3467	22.5606	34.6735	415.273	1.3747	0.000331068	0.0464934
ENSSSCG00000003451	8.86979	7.95836	8.92478	3.78875	3.06506	4.78411	767.987	-0.851568	0.000337639	0.0466215
ENSSSCG00000010451	3.64392	1.80945	4.56413	4.51501	8.98727	13.2183	1909.33	0.979348	0.000354282	0.0475986
ENSSSCG00000027709	3.2604	2.23393	1.38563	3.17386	5.94479	5.05227	684.197	0.864404	0.000398045	0.0510475
ENSSSCG00000031822	11.4866	7.58727	4.31193	2.75383	3.39568	2.64698	176.204	-0.942797	0.000408911	0.0519685
ENSSSCG00000004713	9.18265	5.35262	5.00378	10.5503	13.4829	12.1543	994.4	0.792139	0.000422656	0.0532357
ENSSSCG00000030857	50.6104	52.3028	24.7602	21.0307	22.3356	17.8649	7197.83	-0.795228	0.000448341	0.0559713
ENSSSCG00000006274	1.02066	1.6157	1.42518	1.75595	3.45431	3.13839	1346.13	0.838696	0.000456348	0.0564711
ENSSSCG00000032684	4.43952	4.22901	4.28617	7.82505	8.31356	6.40166	1270.83	0.729667	0.00046417	0.0569396
ENSSSCG00000016018	8.54314	13.8552	19.5328	17.6676	52.4982	36.2568	3348.8	0.930629	0.000492239	0.0583531
ENSSSCG00000017705	6.1425	6.48626	3.44791	7.53012	17.7458	9.42684	417.23	0.869873	0.000531301	0.0619427
ENSSSCG00000029160	4.85934	5.02755	5.77462	10.4929	8.45665	10.1448	1493.47	0.785271	0.00056649	0.0651268
ENSSSCG00000013885	2.45006	2.32342	2.66793	1.02975	1.50908	1.0685	282.715	-0.811669	0.00058982	0.0665647
ENSSSCG00000000190	103.092	71.4015	107.175	137.503	200.209	173.678	17675.2	0.745488	0.000635689	0.0706115
ENSSSCG00000004719	4.47884	3.51857	1.787	1.01713	2.07326	1.11664	416.399	-0.872549	0.000655959	0.0717334
ENSSSCG00000013282	1.92923	1.98658	1.3863	3.5868	3.82878	2.6622	322.374	0.79887	0.000682537	0.0736693
ENSSSCG00000025582	40.4385	45.8857	31.9522	82.3874	56.885	75.5103	1972.48	0.781097	0.000684105	0.0736693
ENSSSCG00000030767	16.1872	39.3207	5.1651	48.0748	66.7378	50.8722	1876.73	0.966823	0.000693554	0.074121
ENSSSCG00000036654	6.70216	3.04592	2.07193	4.33393	14.258	20.5412	139.492	0.988307	0.000754776	0.0789954
ENSSSCG00000022351	6.05308	4.39208	6.58219	10.2969	13.3057	8.49367	1164.27	0.768824	0.00079251	0.0822054
ENSSSCG00000015814	1.52932	2.12639	1.18357	2.84852	4.93088	2.31922	329.496	0.834544	0.00090061	0.0920645
ENSSSCG00000021220	11.0583	37.5411	7.62562	4.61649	7.96862	6.98494	1019.57	-0.931749	0.00098327	0.0983758
ENSSSCG00000029226	81.6583	71.4668	68.8633	100.727	134.012	112.217	12977.3	0.61609	0.000995686	0.0989165
ENSSSCG00000034364	5.68113	3.76862	3.29024	6.41913	7.64607	7.81185	1130.02	0.716566	0.00102789	0.101402
ENSSSCG00000040636	2.73132	7.92503	1.53278	15.176	24.5422	62.7184	3922.42	0.90493	0.00104714	0.102583
ENSSSCG00000022933	4.07592	5.38252	3.25719	1.90508	2.17547	2.51399	1163.77	-0.724269	0.00108456	0.104794
ENSSSCG00000024161	11.9732	15.3245	5.88538	17.9442	28.828	18.0474	828.8	0.798695	0.00116932	0.111457
ENSSSCG00000011876	3.25119	1.57026	1.37661	2.59893	6.0416	5.08105	331.075	0.858164	0.001254	0.117356
ENSSSCG00000011357	35.6377	25.3069	24.6845	38.6851	49.4893	52.9554	3312.41	0.672096	0.00125617	0.117356
ENSSSCG00000010892	1.83437	3.89758	3.31786	1.05058	1.35899	1.64204	537.954	-0.831798	0.00126604	0.1175
ENSSSCG00000001881	14.2885	9.43983	4.95105	2.90648	5.33795	4.7734	1096.45	-0.808852	0.00130931	0.120267
ENSSSCG00000003854	11.1265	13.0871	8.81238	22.3038	18.0994	15.8503	3140.36	0.710624	0.00132332	0.12044
ENSSSCG00000017920	2.10057	1.42663	1.86733	2.27574	5.22247	3.83228	269.511	0.815656	0.00136548	0.12348
ENSSSCG00000036383	45.4196	20.7137	45.0345	56.7313	79.6859	86.5094	6547.6	0.795791	0.00144394	0.128922
ENSSSCG00000016672	47.7748	63.3975	58.14	109.723	73.2632	134.086	13367.4	0.774215	0.00146847	0.130288
ENSSSCG00000038646	3.83727	8.30799	4.44315	3.93799	16.943	22.8714	3735.72	0.903224	0.00148802	0.131197
ENSSSCG00000023792	48.3348	45.6013	22.8587	19.587	22.9733	18.3523	5023.74	-0.706024	0.0015546	0.135159
ENSSSCG00000023215	8.04001	7.05438	6.40091	16.7749	9.19146	13.7334	1287.18	0.774015	0.00155822	0.135159
ENSSSCG00000023379	19.882	7.86519	7.50059	15.6351	27.3105	29.7696	1409.52	0.823891	0.00158997	0.136767
ENSSSCG00000040305	58.0915	58.9776	54.6652	94.3955	115.333	78.2051	712.396	0.671377	0.00161168	0.137794
ENSSSCG00000002712	9.57626	6.16702	5.94162	22.938	9.00962	12.6564	1382	0.837549	0.00169709	0.144222
ENSSSCG00000007508	5.95058	2.51554	1.20697	5.56369	8.56381	8.51241	374.456	0.874315	0.00177909	0.148507
ENSSSCG00000023351	9.11326	11.5989	13.2633	4.69314	6.83339	6.62424	1195.06	-0.715205	0.00184002	0.15269
ENSSSCG00000006543	9.82303	8.51809	6.73134	9.32915	16.4287	17.227	1924.66	0.690219	0.00188022	0.155113
ENSSSCG00000001439	4.77263	3.79363	2.66325	5.06301	10.5679	6.11871	304.41	0.764931	0.00197853	0.160956
ENSSSCG00000014780	9.20732	3.90612	6.43207	10.6526	12.9833	13.7487	670.098	0.766017	0.00209275	0.166793
ENSSSCG00000012996	7.6663	7.35611	3.07878	9.10924	14.2615	10.3252	662.502	0.753524	0.00215666	0.170921
ENSSSCG00000015796	11.0331	9.89046	5.5576	11.2262	12.5771	31.6505	2443.97	0.825807	0.00218748	0.171784
ENSSSCG00000017886	4.57483	5.11671	16.2763	19.7271	30.2553	17.5073	3510.88	0.861308	0.00223406	0.174091
ENSSSCG00000022204	15.5047	15.9481	10.6336	18.0703	26.5539	20.5811	6907.78	0.600962	0.00224601	0.174091
ENSSSCG00000015835	71.5217	45.0573	56.6692	31.1868	36.283	31.243	4852.09	-0.641281	0.00234458	0.178387
ENSSSCG00000015519	11.4564	16.1411	13.9776	5.74595	8.7524	8.64693	1946.28	-0.672005	0.00235235	0.178387
ENSSSCG00000036224	4.76442	1.73744	1.32041	3.07935	8.29119	6.82307	516.86	0.848223	0.00236467	0.178387
ENSSSCG00000023298	2.2105	2.73481	1.58565	2.82074	4.95018	3.98461	378.147	0.7171	0.00241326	0.179914
ENSSSCG00000017137	67.7977	66.1034	45.6267	133.985	105.493	71.677	3565.63	0.710795	0.00245482	0.180243
ENSSSCG00000004364	2.76748	3.24067	4.07121	1.37681	2.25458	1.59219	390.879	-0.734188	0.00255429	0.182911
ENSSSCG00000016512	4.7131	4.03641	3.26499	4.92762	6.77402	8.63061	1121.79	0.680637	0.00258646	0.184279
ENSSSCG00000012893	3.60439	2.1223	1.4043	2.76854	5.46634	5.65864	714.425	0.772451	0.00260202	0.184375
ENSSSCG00000010861	199.643	209.594	169.579	119.565	100.838	109.71	20141.7	-0.623386	0.00261684	0.184375
ENSSSCG00000016052	8.47732	5.65448	5.42355	3.82404	3.00272	3.37852	1202.12	-0.68808	0.00262702	0.184375
ENSSSCG00000004039	1.45003	4.11906	1.50713	3.7042	3.79946	8.4793	1120.51	0.835325	0.00284167	0.195549
ENSSSCG00000001396	7.90467	8.96246	4.62616	9.39133	15.8657	10.8131	1685.07	0.663245	0.00295244	0.20087
ENSSSCG00000017213	3.64107	2.68093	1.80592	4.92062	5.71443	4.09563	279.853	0.728174	0.00296172	0.20087
ENSSSCG00000039731	3.70389	4.94755	6.93459	8.9747	12.236	8.54537	849.931	0.729665	0.00305289	0.205081
ENSSSCG00000036052	607.289	1077.4	837.916	440.828	579.974	376.953	43048.8	-0.670967	0.0031176	0.208436
ENSSSCG00000039780	5.60248	3.92017	3.70878	2.4594	1.83378	2.54406	1119.06	-0.688517	0.00314829	0.208511
ENSSSCG00000016050	1.63112	4.36375	2.2786	4.10248	8.26236	5.11004	423.719	0.785307	0.00319784	0.209369
ENSSSCG00000032381	10.1708	9.31524	4.97954	12.9822	12.8617	14.1989	2828.36	0.665448	0.00319972	0.209369
ENSSSCG00000029359	13.8892	12.8238	5.72078	17.5438	35.0512	14.6254	301.05	0.78341	0.003253	0.210505
ENSSSCG00000003368	36.9149	38.0221	26.2785	19.1146	25.2593	16.3032	7111.48	-0.590146	0.00332745	0.212702
ENSSSCG00000006357	21.1	8.24745	8.20511	11.5539	39.2361	32.5964	751.96	0.806443	0.00349801	0.222281
ENSSSCG00000031579	3.38078	4.01986	1.64293	1.27246	1.47542	1.20093	147.773	-0.780399	0.0037607	0.237902
ENSSSCG00000035429	1.61582	2.95253	2.92626	5.75662	5.60961	3.31211	615.422	0.74541	0.00394645	0.248538
ENSSSCG00000011538	3.76287	9.24205	3.52433	5.31185	17.6329	13.0613	1706.7	0.78684	0.0039967	0.250584
ENSSSCG00000039056	3.29072	1.61448	1.7128	3.58769	3.91977	3.81526	838.748	0.682275	0.00413817	0.25604
ENSSSCG00000025689	7.78017	3.85071	3.82417	8.7727	8.99529	8.57629	1018.73	0.68229	0.00418675	0.256793
ENSSSCG00000037598	2.6126	1.0917	1.78404	3.11513	3.85932	3.05427	570.211	0.711087	0.00427592	0.260002
ENSSSCG00000014274	4.79594	6.20779	4.56618	10.0951	7.39823	8.19825	1107.2	0.657373	0.00441941	0.26643
ENSSSCG00000033721	3.56144	3.54011	2.9203	4.7449	7.21496	4.76972	333.82	0.64153	0.00452755	0.26992
ENSSSCG00000014598	12.4915	22.6491	7.47331	7.45505	7.47336	5.51605	1580.76	-0.725365	0.0045931	0.269935
ENSSSCG00000011553	10.497	10.825	6.37877	4.41369	7.3644	3.2756	1075	-0.66866	0.00472109	0.272673
ENSSSCG00000002274	3.44214	4.5363	5.44799	5.23849	8.93677	11.9144	626.987	0.729335	0.00474173	0.272673
ENSSSCG00000025034	21.3938	12.1409	13.4651	17.6357	37.9813	25.1719	2443.31	0.65635	0.00475491	0.272673
ENSSSCG00000018069	8472.18	4517.57	9463.57	17152	10465.1	14377.3	575299	0.726525	0.00481427	0.27385
ENSSSCG00000032383	8.65761	12.2267	4.73444	5.10641	4.43375	2.20641	1096.6	-0.743354	0.00490233	0.27479
ENSSSCG00000001052	11.8471	9.4103	12.0855	6.35004	7.53025	6.01168	1727.21	-0.595531	0.0049087	0.27479
ENSSSCG00000017614	5.22314	2.48893	2.29791	4.49205	5.89185	8.56516	458.14	0.73626	0.00503907	0.279867
ENSSSCG00000004687	73.511	34.9873	92.9916	103.692	176.507	114.956	13002	0.72123	0.00506546	0.280229
ENSSSCG00000032170	11.584	18.4404	7.81434	11.8517	31.2256	28.9887	2843.44	0.722852	0.0050961	0.280823
ENSSSCG00000011874	4.35135	1.86974	1.71379	3.17275	5.61945	5.98867	1089.48	0.7222	0.00514997	0.281395
ENSSSCG00000033860	1.38778	1.56232	1.01745	1.43386	3.52666	2.05892	637.901	0.668364	0.00529554	0.284046
ENSSSCG00000032450	8.90305	18.3421	13.4311	6.45292	8.31098	7.34734	1365.28	-0.665167	0.00542732	0.288133
ENSSSCG00000001478	8.57342	9.83408	16.2599	6.40173	5.62633	5.74646	1090.31	-0.703819	0.00543125	0.288133
ENSSSCG00000013408	2.85737	3.70808	2.28111	3.42904	5.11492	7.65098	451.145	0.708349	0.00543977	0.288133
ENSSSCG00000016290	42.4062	41.0187	48.7589	30.5867	14.6353	19.6846	5727.67	-0.703855	0.00547386	0.288133
ENSSSCG00000006800	2.1287	1.52268	1.31712	1.31764	4.68593	4.33432	375.617	0.753112	0.0055865	0.291884
ENSSSCG00000021712	11.5185	14.2373	42.6528	40.9596	56.929	61.4153	8578.22	0.776174	0.00576621	0.295989
ENSSSCG00000012277	20.8119	13.0949	9.07665	15.2889	26.9515	35.8949	1062.9	0.706145	0.00576998	0.295989
ENSSSCG00000022288	17.4013	30.6872	32.4872	12.7249	15.0003	16.2185	3879.57	-0.663423	0.00600142	0.304205
ENSSSCG00000022236	51.8715	26.5548	24.9254	31.5125	83.8292	76.6139	3043.63	0.70338	0.00604205	0.304411
ENSSSCG00000006736	1.86567	1.25196	2.03343	2.14117	4.52762	3.29135	258.931	0.708773	0.00612533	0.306418
ENSSSCG00000016261	8.65148	4.4327	6.3446	11.8033	10.5382	10.522	752.752	0.65841	0.00621038	0.307714
ENSSSCG00000021944	3.71084	1.98009	1.39943	2.86168	6.37054	3.98712	555.735	0.705433	0.00622892	0.307714
ENSSSCG00000008448	5.86406	7.03977	6.05	7.31676	10.3621	12.4787	2306.07	0.599837	0.00660354	0.322617
ENSSSCG00000040985	4.2699	3.28491	3.03913	1.49636	1.38497	1.93254	110.651	-0.734969	0.00665496	0.322617
ENSSSCG00000027196	7.21425	4.67248	2.42675	5.84904	11.6654	8.88606	477.043	0.702634	0.00667858	0.322653
ENSSSCG00000031155	5.161	2.58113	2.72633	7.81476	4.0481	6.79413	1236.87	0.703775	0.00702663	0.332633
ENSSSCG00000016821	1.32432	1.96746	2.4048	4.23709	4.19901	2.73563	229.255	0.716894	0.00718254	0.336625
ENSSSCG00000035420	3.64458	3.4573	1.15641	4.13928	5.47949	4.99118	869.346	0.686704	0.00741126	0.341669
ENSSSCG00000012427	31.2002	31.5516	23.1298	51.8318	53.1411	31.6483	1073.44	0.605628	0.00754505	0.342726
ENSSSCG00000011576	5.62655	4.5132	1.66086	2.18056	1.35369	1.54993	373.173	-0.733102	0.00755566	0.342726
ENSSSCG00000038706	28.7765	13.6086	16.2556	14.733	65.5061	39.1062	5266.18	0.720299	0.00768743	0.343652
ENSSSCG00000040860	56.5862	78.5676	45.7918	84.819	84.3173	112.206	18925.2	0.595352	0.00785331	0.347294
ENSSSCG00000027229	20.8978	11.8474	10.4215	31.681	25.4243	16.5245	1319.24	0.663963	0.00807812	0.35294
ENSSSCG00000035224	4.61971	2.63776	1.0169	4.2555	7.7856	4.23748	636.686	0.724134	0.00808106	0.35294
ENSSSCG00000035379	2.30118	2.81689	3.26452	2.50843	7.86266	6.76237	310.264	0.715678	0.00819759	0.356601
ENSSSCG00000012157	2.46139	3.31326	1.76092	1.26201	1.82773	1.21386	575.163	-0.610161	0.00826587	0.357689
ENSSSCG00000003344	12.9223	10.5902	5.83406	16.9058	19.2481	11.5161	1219.67	0.622634	0.00889111	0.371575
ENSSSCG00000011825	6.68993	10.2513	6.60751	3.02112	5.33908	5.28874	1807.07	-0.603438	0.00890284	0.371575
ENSSSCG00000008228	1.28032	2.44984	1.16603	1.59916	6.47085	2.57923	338.17	0.728466	0.0092123	0.38105
ENSSSCG00000002530	18.1133	10.548	10.8188	25.0104	24.8097	15.0774	926.434	0.62586	0.0092402	0.38105
ENSSSCG00000033453	20.4874	13.7381	10.3956	15.5972	37.9395	21.8537	1635.88	0.624465	0.00929828	0.38105
ENSSSCG00000011670	3.61488	2.37355	2.73144	1.37764	2.28362	1.15164	301.713	-0.641308	0.00936123	0.38105
ENSSSCG00000000003	2.02067	2.2683	3.29777	1.34081	1.5221	1.33637	472.523	-0.640367	0.00937296	0.38105
ENSSSCG00000022434	3.62633	3.62038	3.56267	2.18609	2.51277	1.61829	405.471	-0.592459	0.00974501	0.391661
ENSSSCG00000014119	3.7079	6.41492	4.67663	2.53828	2.79915	3.16783	1231.36	-0.598792	0.00995386	0.397462
ENSSSCG00000007115	5.84124	9.68123	4.10219	2.64278	3.36478	4.31247	819.188	-0.645857	0.00997388	0.397462
ENSSSCG00000022345	47.8474	60.8943	108.413	38.0397	28.33	44.2806	5412.1	-0.674898	0.0106193	0.412095
ENSSSCG00000006165	6.24325	6.01365	2.94469	2.16238	3.96775	2.49227	914.56	-0.607069	0.0106332	0.412095
ENSSSCG00000021596	12.2052	28.141	16.7511	11.2865	10.8359	8.53924	1312.98	-0.638628	0.0106668	0.412265
ENSSSCG00000013354	741.284	1334.35	1760.66	1402.66	3726.91	2322.73	54268.8	0.669867	0.010917	0.418339
ENSSSCG00000032591	50.9683	19.9658	18.9001	63.9247	54.9348	39.6074	857.358	0.6698	0.0111881	0.421113
ENSSSCG00000014875	3.67472	3.57975	1.67183	1.2565	1.63537	1.89495	505.644	-0.625946	0.011304	0.421553
ENSSSCG00000011806	9.2822	18.0825	13.698	6.04398	11.8909	5.31764	2556.1	-0.630454	0.0113123	0.421553
ENSSSCG00000039355	9.13835	11.33	6.28352	4.06273	5.32397	5.3767	265.468	-0.615342	0.0115325	0.424775
ENSSSCG00000033786	2.7065	5.22123	2.79148	2.34879	12.9136	7.83565	638.671	0.710627	0.0116049	0.42633
ENSSSCG00000012267	2.50014	4.08057	4.56012	2.00511	2.22053	2.01276	609.894	-0.622439	0.0117458	0.429753
ENSSSCG00000021591	18.2143	29.2731	17.6506	11.1464	11.0826	14.8554	1292.35	-0.58907	0.01224	0.440484
ENSSSCG00000012490	4.66256	8.97327	7.21713	2.48629	4.83706	4.43368	1009.53	-0.620858	0.0126265	0.445597
ENSSSCG00000033512	35.0103	15.0957	19.4224	17.3033	69.2348	47.0528	5509.33	0.671589	0.0126953	0.445597
ENSSSCG00000015474	10.9722	18.1102	8.81752	4.7073	10.5387	6.66883	3121.44	-0.599477	0.0128494	0.447707
ENSSSCG00000014232	1.54686	1.27856	1.02163	2.08541	1.6623	2.36959	386.66	0.602005	0.0129428	0.447707
ENSSSCG00000000298	13.0007	15.0472	7.95762	22.6405	19.6188	14.8782	626.67	0.598716	0.0129781	0.447707
ENSSSCG00000021997	31.1145	16.3827	10.5561	9.49343	14.2052	7.3446	2331.5	-0.628455	0.0129802	0.447707
ENSSSCG00000002919	26.3457	10.3036	9.88289	14.6779	40.3387	33.1186	612.8	0.675075	0.013032	0.448351
ENSSSCG00000017754	19.7594	20.1879	63.405	70.4084	68.4219	75.6367	4268.79	0.692249	0.0131844	0.448995
ENSSSCG00000007625	17.6936	8.69174	6.28387	12.9926	23.2889	18.0899	2031.84	0.61833	0.0132085	0.448995
ENSSSCG00000017682	3.54769	5.30745	1.50414	1.62324	2.1038	1.50569	544.977	-0.651691	0.013491	0.457495
ENSSSCG00000006192	9.60578	4.54793	4.64347	8.76256	10.4172	10.9834	757.079	0.599363	0.0137981	0.465669
ENSSSCG00000028338	3.66871	1.59591	1.52151	2.96577	7.06805	2.79767	436.785	0.664417	0.0138979	0.466751
ENSSSCG00000013041	4.41381	1.46019	1.27502	2.97244	5.8274	4.50053	680.891	0.669981	0.0139887	0.466751
ENSSSCG00000014672	2.66221	1.88062	1.21994	2.36564	5.1671	2.41882	456.176	0.622715	0.0141168	0.466751
ENSSSCG00000012409	12.6402	14.3434	9.01568	24.8212	16.3362	14.9104	1913.54	0.588452	0.0141449	0.466751
ENSSSCG00000017996	61.9333	63.4486	59.4408	134.273	69.4324	88.7712	11347	0.596524	0.0146975	0.475949
ENSSSCG00000023503	2.28414	1.37439	1.18239	1.31804	3.64753	3.98604	376.594	0.656117	0.0151549	0.483766
ENSSSCG00000030277	4.28692	4.70848	3.23701	1.41492	2.94123	2.47186	212.969	-0.60898	0.0158162	0.492633
ENSSSCG00000004622	6.61155	13.1638	10.4185	4.05623	6.3332	6.89229	1247.33	-0.596513	0.0158542	0.492633
ENSSSCG00000004834	2.31497	3.79932	2.56213	1.23519	1.84648	1.65494	185.574	-0.618226	0.0160342	0.497012
ENSSSCG00000034993	35.3274	39.0613	57.3598	29.6425	29.1993	16.2549	3073.5	-0.600394	0.016282	0.498585
ENSSSCG00000007881	2.91983	8.7902	3.53505	2.21555	2.09123	3.08569	506.124	-0.656398	0.0165974	0.502444
ENSSSCG00000034570	123.88	488.063	999.045	1318.27	1545.73	911.42	60273	0.695608	0.0167834	0.505668
ENSSSCG00000025537	3.50601	1.82987	1.27895	1.6022	6.40696	4.766	547.425	0.658742	0.0177728	0.521631
ENSSSCG00000036152	4.01236	2.25019	1.52021	3.10283	6.32683	4.13682	280.473	0.622995	0.0177858	0.521631
ENSSSCG00000037248	17.769	41.5716	10.7481	6.25879	17.6546	2.17974	119.584	-0.698485	0.0179699	0.52297
ENSSSCG00000003101	7.24763	2.8092	4.9189	3.31727	2.55769	1.39414	371.766	-0.652381	0.0179811	0.52297
ENSSSCG00000003524	29.8136	12.3631	12.5113	13.7556	55.0279	33.5419	2575.22	0.639954	0.0188871	0.537828
ENSSSCG00000014441	5.74774	3.98856	2.52209	3.75789	6.98784	9.35701	1766.52	0.595879	0.0194971	0.546206
ENSSSCG00000028101	4.706	10.0288	4.33677	3.01333	4.52111	3.23094	699.482	-0.587756	0.0195546	0.546251
ENSSSCG00000013004	1.0083	1.00019	1.11918	1.69526	2.30102	1.38228	150.941	0.602483	0.0197891	0.551708
ENSSSCG00000031649	3.27946	3.23505	1.33004	4.61174	5.57704	4.16994	109.796	0.643585	0.0200736	0.552122
ENSSSCG00000016318	6.2318	5.94703	18.4736	17.9363	30.3628	15.0212	1103.2	0.650344	0.02065	0.558065
ENSSSCG00000010184	82.784	58.5238	14.8024	90.5277	57.8359	135.444	11740.7	0.652572	0.021406	0.573246
ENSSSCG00000029866	7.49716	25.5894	9.32642	12.2611	40.3334	30.043	1348.69	0.639917	0.0226531	0.585369
ENSSSCG00000016057	58.7136	37.9807	87.0677	69.089	108.887	139.703	20626.7	0.592019	0.0227801	0.585369
ENSSSCG00000036618	4.61865	2.38381	2.33486	2.49622	8.34721	5.3486	1142.25	0.595981	0.0228775	0.586787
ENSSSCG00000032277	8.64275	18.0907	5.15014	3.21175	5.37914	1.77104	32.6256	-0.661724	0.0235701	0.595883
ENSSSCG00000028858	1.09613	1.18803	1.49361	2.21701	1.85656	2.24771	188.758	0.587749	0.0244469	0.608241
ENSSSCG00000003479	3.21055	2.33339	1.05396	2.40881	5.15887	3.82708	271.897	0.603163	0.0245635	0.610065
ENSSSCG00000033909	12.8129	2.71971	3.96048	7.92892	16.8725	11.5274	1193.54	0.629537	0.0248455	0.613
ENSSSCG00000017608	3.85133	9.54821	9.12535	3.35678	5.69622	3.68249	567.906	-0.592009	0.0256226	0.618934
ENSSSCG00000000647	6.13579	16.0345	18.4214	4.41478	6.23869	10.2124	805.09	-0.620895	0.0262566	0.626737
ENSSSCG00000039146	12.1928	5.17939	15.7677	5.44372	7.2886	5.72667	825.855	-0.592564	0.0266349	0.630947
ENSSSCG00000017194	6.30605	2.52193	2.90804	7.5636	7.98721	4.6001	244.498	0.599471	0.0269572	0.633809
ENSSSCG00000017373	2.1714	2.93115	4.29925	6.43648	8.12848	3.85455	115.446	0.62156	0.0284947	0.658975
ENSSSCG00000025353	40.5774	32.1325	38.2101	58.8536	313.485	46.2021	5482.7	0.6118	0.0292918	0.669983
ENSSSCG00000013734	1.46128	4.24414	1.78894	1.51786	8.35144	5.43565	546.645	0.622563	0.0306053	0.683013
ENSSSCG00000015035	1.26747	4.35752	2.30001	1.71528	8.30852	6.69869	293.091	0.625276	0.031535	0.68354

## Sheet: DE lncRNA
Supplementary Table 5B. A list of differentially expressed lncRNA
ID	heart1	heart3	heart6	heart2	heart4	heart5	log2FoldChange	pvalue	padj
TCONS_00117859	117.658	55.4343	119.89	8851.72	4827.7	10179	-6.34783	4.65e-21	6.49e-17
TCONS_00054381	12.9717	5.32348	23.7837	298.288	127.337	368.161	-4.22874	1.17e-08	7.84e-05
TCONS_00007508	5.18928	2.65132	6.93724	68.8041	88.1212	91.7572	-4.05038	1.83e-08	7.84e-05
NONH_rna34507_3	56.9258	61.734	52.5122	8.56548	1.69826	3.56522	3.58224	2.37e-06	0.00472302
TCONS_00075392	160.385	121.656	211.046	23.8034	29.7028	5.96285	3.03056	9.24e-06	0.0136229
TCONS_00071955	279.233	153.872	125.832	30.5686	27.0187	45.849	2.43266	5.83e-05	0.0507907
NONH_rna27113_2	7.7913	13.4604	2.96877	36.4906	68.9349	72.919	-2.85301	0.000104958	0.0860225
TCONS_00068297	0.0704074	5.40827	2.97177	27.1688	42.7813	22.3984	-3.33749	0.000172735	0.126669
NONH_rna42609_3	0.0538152	2.70272	1.98155	5.02477	56.7834	34.1211	-4.17932	0.000237411	0.165392
TCONS_00011174	9.09846	10.731	10.8986	50.117	39.2282	75.2512	-2.40081	0.000307207	0.19456
TCONS_00067334	7.8523	20.6167	9.9061	217.69	48.8089	36.5499	-2.96208	0.000326445	0.197755
NONH_rna22839_2	7.88051	40.3542	6.93175	98.5445	172.792	98.8547	-2.72553	0.000345191	0.200398
TCONS_00083959	128.043	181.661	62.418	18.6548	32.2958	27.0665	2.24974	0.000435249	0.233595
TCONS_00083480	0.0538152	2.70272	1.98155	16.1116	20.0547	25.8629	-3.54244	0.000444376	0.233595
TCONS_00082232	5.30298	18.7914	24.7733	1546.92	5.18064	42.4363	-5.01544	0.000472803	0.235262
TCONS_00075975	122.769	55.4401	73.3192	27.2871	10.4378	4.78253	2.53801	0.000575485	0.238437
TCONS_00037666	3993.34	2739.65	4050.48	1252.64	805.317	1201.07	1.72622	0.000581845	0.238437
TCONS_00115416	91.6716	29.4865	39.6304	15.3851	3.44161	4.75939	2.73364	0.000615116	0.244869
TCONS_00107930	0.0538152	2.70272	1.98155	32.3272	6.92079	29.3871	-3.69483	0.000715631	0.246715
TCONS_00033156	116.33	86.781	54.4921	7.58688	15.6875	28.1618	2.32747	0.000720758	0.246715
TCONS_00084131	256.005	217.42	116.914	68.0177	35.7391	43.5549	1.99771	0.000724453	0.246715
TCONS_00037441	63.4517	119.912	88.1822	313.553	623.05	188.29	-2.04765	0.000783893	0.260047
TCONS_00112129	63.3883	60.8307	63.4119	181.834	206.779	237.621	-1.73668	0.000968754	0.306765
NONH_rna53721_4	34.9641	40.2559	42.6051	164.873	160.55	94.1639	-1.82915	0.00123763	0.356306
TCONS_00088476	512.047	263.915	377.502	61.1309	123.904	138.786	1.83248	0.00124158	0.356306
TCONS_00043137	6.58963	13.3985	29.7294	2.59898	0.851207	0.0283352	3.65068	0.00158783	0.403958
TCONS_00034852	95.4723	35.7625	10.8945	11.1226	5.21544	1.24743	2.96384	0.00159488	0.403958
TCONS_00076279	81.4314	45.6019	63.4118	18.7044	10.4329	17.6446	2.0165	0.00161554	0.403958
TCONS_00098072	3.95961	4.44864	9.91112	44.2163	20.8991	34.1258	-2.40659	0.00181085	0.421874
NONH_rna47167_4	72.399	47.3959	61.4303	22.9972	12.191	8.29507	2.03635	0.00181672	0.421874
NONH_rna7147_5	116.364	83.1909	89.1727	34.8628	20.0354	25.9001	1.82983	0.00185635	0.424008
TCONS_00097034	2.71262	17.9472	8.91601	42.4627	42.7308	63.5006	-2.28878	0.00208779	0.447526
NONH_rna179_2	9.17597	50.2081	5.9406	47.5189	196.358	156.448	-2.59948	0.00218879	0.449747
TCONS_00060406	95.6398	57.2397	59.4475	20.3888	17.4314	20.0088	1.86715	0.0022243	0.449747
NONH_rna49101_2	12.7204	0.851306	3.96096	33.1207	35.7617	39.9983	-2.65184	0.00240654	0.472259
TCONS_00050035	175.869	136.876	155.558	65.4648	46.2295	32.9911	1.68728	0.00258013	0.485797
NONH_rna70187_4	5.20445	8.98282	1.97819	55.3043	31.3951	13.0183	-2.59658	0.00272594	0.493541
NONH_rna20242_4	0.0781002	7.20342	3.96264	18.6518	20.9098	42.2889	-2.77331	0.00272753	0.493541
NONH_rna15896_4	0.0594803	1.77593	3.96667	17.8338	16.5614	18.8296	-3.06973	0.00283701	0.506222
NONH_rna68942_3	1.3399	1.78221	1.98141	5.88212	24.4635	19.9894	-3.20295	0.00287028	0.506222
TCONS_00093825	0.0476701	1.79318	1.98242	16.9909	24.4716	5.95749	-3.46024	0.00297678	0.518443
TCONS_00097500	28.4434	16.0722	29.7252	6.84202	4.35428	1.24042	2.51065	0.00310771	0.532291
TCONS_00052614	5.20588	7.16909	3.96115	34.8616	32.2907	14.1838	-2.2917	0.00393257	0.629799
NONH_rna47167_3	124.129	59.0129	131.78	48.5661	12.1679	7.13926	2.19814	0.00405028	0.634074
TCONS_00038533	54.2445	52.8111	7.92203	11.9718	2.56892	4.74657	2.5442	0.0049273	0.746218
TCONS_00083015	5.16454	1.75292	5.94623	13.5432	35.8116	22.3741	-2.46207	0.0053261	0.752115
TCONS_00034425	1359.08	1027.15	655.921	455.518	346.38	307.067	1.45499	0.00533272	0.752115
TCONS_00033689	65.8821	33.0754	40.6221	11.0196	13.9558	14.1217	1.82346	0.00533572	0.752115
TCONS_00099079	10.3118	4.43932	8.91739	56.9992	23.5194	24.7538	-2.15279	0.00534411	0.752115
TCONS_00113872	10.4359	22.3883	15.8522	74.8067	59.3248	37.6995	-1.8046	0.00559307	0.761146
TCONS_00010743	11.7504	16.9729	39.6374	57.7448	88.9972	96.4512	-1.81817	0.00574498	0.761146
TCONS_00043163	5.24083	8.95636	6.93486	75.7527	22.6428	11.8464	-2.3605	0.00576561	0.761146
TCONS_00047534	1.38363	7.22339	0.987661	51.0737	29.66	3.61414	-3.07054	0.00604063	0.779297
TCONS_00002566	2255.15	671.903	994.783	262.544	620.415	352.942	1.66521	0.00625551	0.799615
NONH_rna13559_4	1.3399	1.78221	1.98141	26.4141	15.6968	3.61048	-3.07662	0.00684908	0.844497
TCONS_00035960	1.36483	0.862376	4.95824	22.973	16.5662	10.6426	-2.74216	0.00695043	0.844811
TCONS_00075914	6.45712	0.851825	8.92045	39.1234	14.7843	30.5897	-2.36991	0.00697289	0.844811
NONH_rna46382_2	0.0899974	12.5884	5.94382	43.3493	48.0096	17.7168	-2.49583	0.00703956	0.845536
TCONS_00019301	81.4745	46.4906	95.1201	190.332	316.766	149.452	-1.55812	0.0071945	0.847308
NONH_rna22842_6	1.39296	8.11308	1.97883	35.7496	15.6698	15.3436	-2.47492	0.0072744	0.847308
TCONS_00065698	20.6094	10.713	9.90583	48.4298	61.0956	31.8156	-1.78532	0.00779199	0.882649
TCONS_00096215	0.0301931	0.893206	0.990956	8.46367	21.8971	2.43144	-3.80812	0.00837728	0.931794
NONH_rna44670_4	6.51806	12.5627	3.96011	11.8249	92.6126	18.8957	-2.3979	0.00842647	0.931794
TCONS_00019332	0.0538152	2.70272	1.98155	20.4345	13.95	7.12328	-2.9846	0.00864234	0.94814
TCONS_00023360	651.773	743.533	436.95	279.595	259.139	190.613	1.32782	0.00928199	1
NONH_rna62640_2	2.70043	6.24485	12.8847	35.6788	61.1384	10.6712	-2.2721	0.00931582	1
TCONS_00105656	19.45	14.282	33.6906	99.4474	32.2267	103.491	-1.79546	0.00948678	1
TCONS_00110508	143.546	167.329	81.2443	461.471	424.931	201.225	-1.47178	0.00968129	1
TCONS_00072543	44.0085	26.8032	71.3421	82.3725	287.141	104.752	-1.73705	0.00984343	1
TCONS_00045814	3.85601	0.85937	3.96428	33.2205	8.67396	14.1596	-2.66525	0.00994663	1
TCONS_00006057	11.7372	23.2681	23.7803	72.2447	47.0865	61.1839	-1.60345	0.0100048	1
TCONS_00046381	143.513	109.144	94.1261	232.815	280.069	365.829	-1.34134	0.0102833	1
TCONS_00022645	10.4515	16.0849	30.7189	6.89916	1.71131	0.0439095	2.6403	0.0104181	1
TCONS_00084006	15.6544	35.7649	84.2256	5.04165	9.57844	17.5795	2.0786	0.0105171	1
TCONS_00011566	151.101	47.3839	37.6474	150.363	281.828	334.059	-1.70112	0.0105579	1
TCONS_00091379	14.2129	9.82101	11.889	0.816097	3.55067	0.0322378	2.88011	0.0106532	1
TCONS_00016689	0.0597565	0.865833	4.95977	5.02956	16.5635	30.4978	-3.0307	0.0112518	1
NONH_rna39341_3	46.6007	40.2376	68.3682	184.433	152.69	89.4632	-1.45791	0.0113656	1
NONH_rna39341_2	21.935	17.8932	8.91411	61.1837	82.9277	24.7797	-1.79491	0.011609	1
TCONS_00099590	0.103684	20.6037	21.8008	17.7703	66.2828	168.086	-2.54452	0.0124777	1
NONH_rna63713_4	244.431	209.349	262.568	47.5334	59.2949	148.129	1.49327	0.0126152	1
TCONS_00054166	325.776	136.86	170.419	83.274	74.1479	82.3566	1.39759	0.0134329	1
NONH_rna14594_2	209.351	110.035	50.5278	22.0405	50.6261	43.5244	1.66669	0.0135342	1
NONH_rna71044_4	6.3887	3.56472	1.9788	6.72817	47.2171	14.1738	-2.49602	0.0139752	1
TCONS_00053520	3.95398	4.45112	8.91976	28.0558	25.302	15.3457	-1.96278	0.0140356	1
NONH_rna64996_3	0.0397643	1.80666	0.990023	14.4851	8.70578	5.93668	-3.1429	0.0145639	1
NONH_rna49102_2	0.0476701	1.79318	1.98242	5.03505	29.7797	4.78067	-3.2081	0.014595	1
TCONS_00054382	2.60383	1.76857	2.97259	18.7182	6.0556	17.6299	-2.47669	0.0147533	1
NONH_rna49339_2	34.986	50.1052	49.541	124.92	88.9671	131.748	-1.35414	0.0148406	1
TCONS_00031796	2.69435	10.7733	5.94366	27.1887	17.4133	31.7447	-1.92988	0.0148791	1
NONH_rna6716_3	509.547	513.566	573.686	289.806	198.915	203.541	1.20493	0.0148881	1
TCONS_00028664	106	36.6385	104.037	43.4131	19.1642	13.0077	1.69262	0.0150815	1
TCONS_00022856	37.5452	25.0165	60.4428	5.89154	13.0836	17.6047	1.75005	0.0158432	1
TCONS_00114465	46.4213	22.3458	13.8679	3.34771	10.5096	5.90785	2.03502	0.0160286	1
TCONS_00115091	0.0959486	14.3565	10.8999	38.2365	31.3893	37.6521	-2.03718	0.0171815	1
TCONS_00002429	15.5444	23.2925	7.92312	56.0969	46.2317	38.8568	-1.58525	0.017336	1
TCONS_00115304	0.0592036	2.69157	2.97368	5.88776	21.8601	12.9606	-2.70534	0.018216	1
TCONS_00116102	9.09498	7.1304	13.8731	25.4598	45.4008	25.9191	-1.6759	0.0187335	1
TCONS_00018403	309.1	299.723	339.852	688.339	581.083	830.501	-1.14585	0.018747	1
NONH_rna30343_5	23.3126	31.3285	18.8234	170.935	50.5625	28.3164	-1.7621	0.018911	1
NONH_rna13743_3	2.71297	14.338	12.8817	1.72595	0.859995	0.0237277	3.29761	0.019003	1
NONH_rna69086_2	27.1793	30.4223	22.7872	120.731	71.5307	37.716	-1.51514	0.0194422	1
TCONS_00071127	1131.46	816.886	431.004	526.982	156.135	174.164	1.47142	0.0196093	1
TCONS_00055091	1.39799	3.56004	7.93041	24.665	15.6799	16.4998	-2.09167	0.0200908	1
TCONS_00021032	1.36367	2.68161	2.97275	0.783684	46.3855	9.4786	-2.94009	0.0204608	1
TCONS_00024060	51.821	102.91	82.2377	208.192	322.884	97.7135	-1.40527	0.0215558	1
NONH_rna4954_11	38.8359	51.0082	35.6678	96.8582	140.502	76.5119	-1.31968	0.0216147	1
NONH_rna40834_2	11.7304	31.3639	11.887	6.86799	3.47799	0.0468596	2.33195	0.0218312	1
TCONS_00118404	5.25686	16.1698	2.96875	16.0864	60.2819	21.2301	-1.97347	0.0218621	1
NONH_rna75207_8	36.1453	11.5877	29.7249	4.21066	2.57039	11.672	2.06634	0.0219878	1
TCONS_00033151	16.919	35.7939	38.6431	61.1482	109.965	71.7878	-1.40095	0.0222826	1
NONH_rna66877_5	4.00645	24.224	8.91498	31.3953	95.199	17.7263	-1.93588	0.0223747	1
NONH_rna23976_9	5.27688	13.4345	11.8901	25.4603	36.649	34.1216	-1.62492	0.0228661	1
TCONS_00097424	10.455	41.2388	7.92262	49.2523	80.2875	62.3657	-1.66964	0.0228833	1
NONH_rna61557_4	39.9444	15.1783	13.8684	69.6776	87.2737	42.4072	-1.54074	0.0229792	1
NONH_rna21862_5	25.8856	37.6083	12.8771	56.0471	133.565	40.0659	-1.58461	0.0230117	1
NONH_rna53680_4	0.0699899	7.23993	0.987847	15.277	10.4305	23.4863	-2.4664	0.0232517	1
NONH_rna981_5	5.22796	9.87075	3.96063	19.5131	12.1656	41.0919	-1.89699	0.0235163	1
TCONS_00064331	1.42262	18.8225	15.8543	76.5562	32.2482	25.9436	-1.87384	0.0242991	1
TCONS_00079505	37.6131	61.7204	105.03	134.234	238.23	147.08	-1.34207	0.0245326	1
NONH_rna28752_3	1.3895	5.3879	3.96294	23.8329	12.1835	12.979	-2.1292	0.0245972	1
TCONS_00003555	46.5936	57.2658	45.5765	73.0312	142.229	149.382	-1.28264	0.0247715	1
TCONS_00038278	9.06754	10.7453	5.94249	32.3016	28.7885	20.044	-1.64494	0.0258539	1
TCONS_00029621	9.09802	11.6322	9.90724	38.2585	24.4029	28.2564	-1.55523	0.0261388	1
TCONS_00052156	16.8893	16.0749	36.6637	5.92419	5.20694	9.3839	1.75713	0.0265469	1
TCONS_00104116	0.0838762	7.17989	6.93736	3.3263	22.6609	55.1544	-2.45422	0.0269213	1
TCONS_00045117	7.82723	17.0404	5.9419	0.816097	3.55067	0.0322378	2.6719	0.0271627	1
TCONS_00086932	2.69748	8.95832	8.91831	33.1697	26.1712	14.1784	-1.80455	0.0276524	1
NONH_rna30153_4	1.35212	3.60836	0.988468	11.0361	8.69834	12.9329	-2.3654	0.0282	1
TCONS_00033362	107.325	95.7297	76.2913	58.7023	17.3992	30.6179	1.38224	0.0282809	1
TCONS_00073882	0.0728425	8.14084	0.987697	20.4007	23.5802	8.30393	-2.42106	0.0283404	1
TCONS_00085615	3.9219	6.28047	2.97019	27.2422	17.4384	8.30449	-1.97894	0.028513	1
NONH_rna73910_2	13.0064	8.01	31.7112	24.5762	27.8658	138.649	-1.8458	0.0285246	1
TCONS_00082708	31.0448	20.5497	34.6794	17.1387	2.56684	1.24994	2.00226	0.029542	1
TCONS_00066498	9.19787	20.5333	111.973	274.551	63.6353	179.993	-1.86504	0.0297105	1
TCONS_00033706	21.9682	14.2913	18.825	52.6879	59.3456	30.6425	-1.3767	0.0304319	1
NONH_rna65737_2	10.4299	17.8976	17.835	34.8153	50.6211	35.3214	-1.37304	0.0307343	1
NONH_rna37552_2	7.87552	13.3971	29.7291	91.0007	52.3381	18.9041	-1.65967	0.0307948	1
TCONS_00004660	9.00214	6.25286	3.96063	12.695	24.4313	28.2094	-1.75504	0.0316283	1
NONH_rna8356_3	60.82	65.3063	70.3481	28.9115	5.17381	34.0625	1.52937	0.0317299	1
TCONS_00017551	18.1796	42.1034	12.8772	4.2029	8.73393	8.23147	1.78098	0.0319423	1
TCONS_00023098	1.35212	3.60836	0.988468	21.2717	25.3518	0.0635461	-2.89376	0.0321106	1
TCONS_00005021	0.0301931	0.893206	0.990956	4.20633	9.62522	5.90776	-3.08002	0.0324701	1
NONH_rna12159_4	2.66021	2.65714	6.93872	49.4462	3.4286	9.48269	-2.31227	0.0326012	1
NONH_rna818_2	7.83002	9.82851	13.8727	1.67978	1.72946	2.35221	2.3888	0.0327191	1
TCONS_00033335	63.461	125.277	104.036	208.188	256.533	187.075	-1.1514	0.0327784	1
TCONS_00039145	0.0301931	0.893206	0.990956	24.7992	5.18922	0.060109	-3.69289	0.0330477	1
TCONS_00032815	1.38514	3.57363	4.9557	7.59147	13.0659	24.6353	-2.125	0.0331013	1
TCONS_00108291	6.43646	7.17945	0.987205	16.119	22.6938	17.6682	-1.93139	0.0334414	1
TCONS_00049111	87.9661	119.018	62.4191	186.936	296.696	138.866	-1.20742	0.0335414	1
NONH_rna69882_3	160.336	100.182	142.678	260.87	230.319	383.465	-1.11716	0.0339359	1
TCONS_00051170	6.55344	14.3354	9.9072	27.1734	27.9058	32.9376	-1.48942	0.0340615	1
TCONS_00107182	0.0476701	1.79318	1.98242	11.9161	10.4722	4.76674	-2.66837	0.0344478	1
TCONS_00101154	11.7083	13.4032	20.8088	3.37317	5.24505	3.55579	1.8811	0.0345416	1
TCONS_00082800	15.6522	77.0064	35.6677	90.0413	199.869	70.6456	-1.48236	0.0347762	1
NONH_rna39700_2	16.8259	25.0886	5.94096	3.38161	1.70482	5.837	2.11201	0.0360688	1
NONH_rna32556_2	73.58	11.58	47.5592	17.8867	1.68648	16.4383	1.87232	0.0362999	1
TCONS_00033329	0.0734131	5.39806	3.96355	10.1563	22.7283	10.6324	-2.12351	0.0365967	1
NONH_rna26540_2	144.743	53.6442	91.1545	22.0434	24.3917	63.4348	1.39974	0.0372818	1
TCONS_00115306	15.5153	13.411	11.8883	9.27326	82.9743	38.8491	-1.67727	0.0375706	1
TCONS_00021732	98.3845	157.462	228.882	574.53	204.997	347.052	-1.21507	0.0380895	1
TCONS_00076972	4.42773e+06	3.93163e+06	7.77655e+06	1.36565e+07	5.93934e+06	1.62261e+07	-1.15057	0.0381942	1
TCONS_00116396	3.97003	13.4824	2.96906	10.1304	59.4464	11.838	-1.96659	0.0383029	1
TCONS_00099771	2.63265	1.76079	4.95621	16.1622	11.3228	10.6212	-1.99027	0.0386743	1
TCONS_00054866	5.28425	9.82392	18.8292	0.807186	0.836861	4.61614	2.41308	0.0394636	1
TCONS_00017560	20.7144	16.081	24.7711	4.20936	5.21225	9.36979	1.70696	0.0395683	1
TCONS_00069063	0.0669698	5.4205	1.97995	20.4478	5.18224	12.9545	-2.26934	0.0396529	1
TCONS_00077849	2.58447	1.77402	1.98065	16.1961	9.58171	4.77194	-2.22429	0.0400536	1
NONH_rna45266_3	1.37784	6.32131	0.987805	36.6749	3.42974	9.47195	-2.44761	0.0400739	1
NONH_rna47420_3	12.9243	14.3283	5.9417	1.66588	3.5033	2.37261	2.08095	0.0402012	1
NONH_rna8568_2	2.63026	4.49084	1.97945	10.1614	6.93309	23.4452	-2.0955	0.0402201	1
TCONS_00096830	0.0764057	3.56931	6.93988	16.9857	24.4646	8.30178	-2.16514	0.0410928	1
NONH_rna44268_2	13.0617	68.9782	17.8313	12.7587	8.70185	9.43572	1.6852	0.0412249	1
NONH_rna50817_4	209.561	234.404	331.927	153.852	42.6957	134.091	1.23076	0.0415248	1
TCONS_00017440	3.92406	3.5586	5.94588	6.73517	19.2	23.4871	-1.84569	0.0418096	1
NONH_rna68942_2	196.567	171.777	169.429	305.054	313.216	479.927	-1.02941	0.0422236	1
TCONS_00095885	2.67558	8.99346	2.96985	20.3973	22.6994	10.6468	-1.83528	0.0425921	1
NONH_rna33235_3	1.42445	44.8321	13.8689	67.9723	91.6398	44.758	-1.74729	0.0431087	1
TCONS_00077431	0.0760629	5.38942	4.95526	3.32776	20.9509	26.9944	-2.22213	0.0431599	1
TCONS_00068622	15.5362	1.74053	27.7482	3.39335	3.48704	2.38641	2.22481	0.043614	1
TCONS_00036754	42.8029	180.803	68.364	161.412	531.469	118.89	-1.47221	0.0436297	1
TCONS_00060290	2.6429	2.66396	4.95553	15.303	13.9565	9.45572	-1.87942	0.0438123	1
TCONS_00077253	9.13521	15.2111	15.8535	14.3791	62.0051	36.4863	-1.474	0.0439184	1
TCONS_00056821	46.6423	83.2197	73.3206	30.5841	32.2813	25.9106	1.19183	0.0439987	1
NONH_rna27101_4	5.25509	9.84852	8.91725	22.0774	29.6818	17.6885	-1.50915	0.0440524	1
NONH_rna59564_3	15.5566	21.4867	12.8785	6.84446	5.24368	0.0492262	1.97499	0.0441158	1
TCONS_00028283	53.1139	150.382	38.6382	145.276	321.143	143.568	-1.32945	0.0446703	1
NONH_rna40535_4	11.7227	8.01059	31.7115	8.61657	1.70545	0.0468102	2.24342	0.045019	1
TCONS_00054341	1.3855	2.66473	5.94808	16.1446	22.7274	4.78316	-2.07958	0.0453686	1
TCONS_00042595	5.31253	33.1289	31.7079	7.66233	8.75265	1.2475	1.95503	0.0456534	1
TCONS_00015398	76.2659	51.8744	54.4937	19.5087	38.4296	18.868	1.23911	0.0458431	1
TCONS_00052428	10.2102	4.45359	1.97817	20.3881	23.5674	14.1626	-1.81027	0.0458549	1
TCONS_00112680	5.30334	34.0791	9.90516	1.65729	0.827992	6.95003	2.37545	0.0461353	1
NONH_rna1022_4	0.0630013	5.43532	0.988253	2.47979	20.1131	15.2822	-2.43628	0.0461766	1
NONH_rna67966_2	11.5753	4.43899	7.92577	25.485	36.6829	11.8343	-1.63484	0.0463304	1
NONH_rna68557_2	0.103028	22.4102	17.836	52.6953	37.4931	44.7178	-1.71429	0.0474824	1
TCONS_00089037	54.4424	211.208	108.989	226.017	360.373	270.585	-1.1901	0.04783	1
NONH_rna46116_4	0.0678804	1.76563	5.9502	48.602	11.2974	0.0650384	-2.86909	0.0480336	1
TCONS_00057058	15.581	21.473	20.807	39.9165	54.9803	40.0254	-1.21283	0.0481084	1
TCONS_00085756	16.7745	8.01949	13.8712	28.0154	40.1466	30.6095	-1.35674	0.0484529	1
TCONS_00068294	0.0635055	3.59848	2.97291	13.6069	6.94057	12.9364	-2.22478	0.0484602	1
TCONS_00019226	33.4424	12.4976	6.93183	6.82623	2.57841	4.72073	1.86628	0.048938	1
TCONS_00101163	13.0671	47.4324	52.5155	3.33128	18.3576	15.2785	1.61289	0.0490083	1
TCONS_00109064	11.748	17.8719	36.6643	73.1102	37.4805	54.1298	-1.30268	0.049075	1
TCONS_00049475	45.1447	18.7577	19.8139	9.32823	11.343	9.43305	1.45405	0.0498132	1
TCONS_00106356	0.0986148	9.83171	19.8223	0.823598	2.66156	0.0284378	2.92953	0.0498362	1
NONH_rna18880_2	5.2479	16.183	0.986912	17.804	29.6717	28.2328	-1.72611	0.049871	1
TCONS_00115372	0.0822787	6.27806	6.93787	13.5602	30.5971	9.47607	-1.95396	0.0499707	1
TCONS_00018398	5.26746	6.23429	15.8571	1.68972	0.842929	2.33824	2.41987	0.0499722	1
