# Supplementary material for: A Comprehensive Analysis of the Myocardial Transcriptome in ZBED6-Knockout Bama Xiang Pigs
Source: Genes (Basel). 2022 Aug 1;13(8):1382. doi: 10.3390/genes13081382 (PMC9407500; doi:10.3390/genes13081382)
Supplement: Supplementary file 1 [file genes-13-01382-s001.zip › Table S6.xlsx]

## Sheet: Table S6
Supplementary Table 6. Potential related genes of differentially expressed lncRNA.
Cis-acting(cis) target genes
lncRNA	chr	strand	start	end	genebank ID	gene name	chr	strand	start	end	UP/DOWN	distance
TCONS_00007508	chr1	+	272616603	272618269	XM_003480622.4	SPACA9	chr1	+	272626228	272635406	Up100K	7959
TCONS_00011174	chr1	-	201426390	201444392	NM_001130246.1	LOC100156936	chr1	-	201456457	201457002	Down100K	12065
TCONS_00010743	chr1	-	169665114	169671741	NM_001243583.1	LOC100627175	chr1	-	169638099	169645093	Up100K	20021
TCONS_00002566	chr1	+	7110165	7120773	NM_001044590.2	PLG	chr1	+	7062399	7109521	Down100K	644
TCONS_00006057	chr1	+	201297574	201300150	NM_001105310.1	IFNE	chr1	+	201223599	201224180	Down100K	73394
TCONS_00011566	chr1	-	235919359	236013666	NM_214280.1	VCP	chr1	-	235854543	235869606	Up100K	49753
TCONS_00002429	chr1	+	531462	533292	XM_005659097.3	PHF10	chr1	+	555745	576713	Up100K	22453
TCONS_00003555	chr1	+	71092706	71104975	NM_001315786.1	LIN28B	chr1	+	71174509	71295216	Up100K	69534
TCONS_00004660	chr1	+	127739633	127741318	NM_001244270.1	CATSPER2	chr1	+	127814562	127828657	Up100K	73244
TCONS_00005021	chr1	+	136293807	136305042	NM_001170517.2	ACTC1	chr1	+	136281119	136286551	Down100K	7256
TCONS_00016689	chr11	+	76327138	76328851	XM_021065905.1	MYO16	chr11	+	75739783	76271958	Down100K	55180
TCONS_00017551	chr11	-	22771453	22920670	XM_021065614.1	SERP2	chr11	-	22672235	22682188	Up100K	89265
TCONS_00017440	chr11	-	17878800	17924281	XM_021065576.1	TRIM13	chr11	-	17795363	17808111	Up100K	70689
TCONS_00019301	chr12	+	19294196	19296345	NM_001256528.1	PYY	chr12	+	19207143	19208228	Down100K	85968
TCONS_00019332	chr12	+	19618155	19618786	XM_003131377.5	ETV4	chr12	+	19531517	19548303	Down100K	69852
TCONS_00023360	chr12	-	39652594	39659122	NM_001315764.1	TAF15	chr12	-	39687171	39716761	Down100K	28049
TCONS_00022645	chr12	-	21377918	21390858	XM_003482988.2	LOC100517492	chr12	-	21330905	21332237	Up100K	45681
TCONS_00022856	chr12	-	25080277	25103215	NM_001287408.1	GIP	chr12	-	25160832	25166270	Down100K	57617
TCONS_00018403	chr12	+	2087197	2089733	XM_003131134.5	NPTX1	chr12	+	2036727	2046202	Down100K	40995
TCONS_00021032	chr12	+	56903572	56906388	NM_213745.1	MYOCD	chr12	+	56931628	57029258	Up100K	25240
TCONS_00024060	chr12	-	52402998	52407218	XM_003483093.3	ASGR2	chr12	-	52479404	52497764	Down100K	72186
TCONS_00021732	chr12	-	5510114	5510946	XM_003131187.4	TEN1	chr12	-	5430942	5451140	Up100K	58974
TCONS_00019226	chr12	+	18741801	18742634	XM_003131348.4	CCDC43	chr12	+	18640231	18649731	Down100K	92070
TCONS_00018398	chr12	+	1669855	1673204	XM_021066479.1	AATK	chr12	+	1573554	1609621	Down100K	60234
TCONS_00033156	chr13	-	204797357	204804967	XM_021071009.1	TMPRSS2	chr13	-	204874759	204905411	Down100K	69792
TCONS_00031796	chr13	-	118144597	118269844	XM_003132551.6	PEX5L	chr13	-	117832199	118088383	Up100K	56214
TCONS_00029621	chr13	-	29560336	29561539	NM_001128484.1	LRRC2	chr13	-	29483644	29509356	Up100K	50980
TCONS_00037666	chr14	-	28259176	28260171	XM_001924273.7	BRI3BP	chr14	-	28180130	28202106	Up100K	57070
TCONS_00037441	chr14	-	16469354	16489108	XM_021073071.1	LOC100517194	chr14	-	16444034	16459216	Up100K	10138
TCONS_00034852	chr14	+	48760094	48783931	NM_001164021.1	SLC5A1	chr14	+	48628225	48704145	Down100K	55949
TCONS_00038533	chr14	-	48982421	49010847	XM_021072954.1	LOC110256677	chr14	-	48882955	48888138	Up100K	94283
TCONS_00034425	chr14	+	38836252	38847697	XM_021073264.1	TPCN1	chr14	+	38698680	38773189	Down100K	63063
TCONS_00033689	chr14	+	16346440	16459104	XM_013982698.2	HAND2	chr14	+	16460089	16462979	Up100K	985
TCONS_00035960	chr14	+	89891056	89892151	XM_013983450.2	C14H10orf71	chr14	+	89892435	89918364	Up100K	284
TCONS_00038278	chr14	-	44150767	44156132	NM_001077214.1	TFIP11	chr14	-	44097026	44112708	Up100K	38059
TCONS_00033362	chr14	+	6176487	6178183	XM_013990257.2	XPO7	chr14	+	6238176	6279097	Up100K	59993
TCONS_00033706	chr14	+	16470371	16545874	XM_013982698.2	HAND2	chr14	+	16460089	16462979	Down100K	7392
TCONS_00039145	chr14	-	66532310	66621662	XM_005671027.3	JMJD1C	chr14	-	66641074	66729681	Down100K	19412
TCONS_00045117	chr15	-	78184221	78184873	XM_003133477.4	DLX2	chr15	-	78200696	78204264	Down100K	15823
TCONS_00042595	chr15	+	95621865	95624666	XM_021076049.1	GLS	chr15	+	95513414	95606029	Down100K	15836
TCONS_00047534	chr16	-	20701163	20706473	NM_001001868.1	PRLR	chr16	-	20637568	20655881	Up100K	45282
TCONS_00046381	chr16	+	315096	322044	XM_003134179.4	ANKRD33B	chr16	+	149486	233815	Down100K	81281
TCONS_00050035	chr17	+	57984691	57986594	NM_001123158.1	PCK1	chr17	+	57930555	57936523	Down100K	48168
TCONS_00049111	chr17	+	32594237	32604508	NM_213952.2	AVP	chr17	+	32581234	32583145	Down100K	11092
TCONS_00051170	chr17	-	41494633	41496302	XM_021077694.1	LOC110257391	chr17	-	41476092	41484618	Up100K	10015
TCONS_00049475	chr17	+	38653668	38654954	XM_021077693.1	MMP24	chr17	+	38587230	38636628	Down100K	17040
TCONS_00054381	chr18	-	51025331	51026111	NM_001244914.1	YKT6	chr18	-	50961451	50971384	Up100K	53947
TCONS_00054166	chr18	-	42257885	42262053	XM_003134806.6	GARS1	chr18	-	42311711	42352201	Down100K	49658
TCONS_00053520	chr18	-	9173069	9180449	NM_001244885.1	NDUFB2	chr18	-	9135359	9150513	Up100K	22556
TCONS_00054382	chr18	-	51033075	51035092	NM_001244914.1	YKT6	chr18	-	50961451	50971384	Up100K	61691
TCONS_00052156	chr18	+	7431464	7433296	XM_021078898.1	TRPV6	chr18	+	7332253	7348383	Down100K	83081
TCONS_00054341	chr18	-	50501501	50509792	NM_214353.1	PPIA	chr18	-	50563325	50566817	Down100K	53533
TCONS_00052428	chr18	+	19752301	19753258	NM_214090.1	OPN1SW	chr18	+	19836453	19839425	Up100K	83195
TCONS_00060406	chr2	-	11346488	11357734	NM_001243358.1	MS4A7	chr2	-	11297316	11320074	Up100K	26414
TCONS_00055091	chr2	+	7925314	7928519	NM_001204770.1	MACROD1	chr2	+	7939125	8087656	Up100K	10606
TCONS_00060290	chr2	-	9255044	9257513	XM_003122625.5	ASRGL1	chr2	-	9328260	9353359	Down100K	70747
TCONS_00056821	chr2	+	68658346	68659066	NM_001204116.1	UBL5	chr2	+	68706583	68707949	Up100K	47517
TCONS_00057058	chr2	+	71612337	71613338	XM_003123151.5	XAB2	chr2	+	71521034	71530468	Down100K	81869
TCONS_00071955	chr3	-	103041239	103044025	XM_003125237.5	GPATCH11	chr3	-	103100099	103111996	Down100K	56074
TCONS_00065698	chr3	+	37799986	37802288	NM_001244099.1	CDIP1	chr3	+	37815726	37839266	Up100K	13438
TCONS_00072543	chr3	-	132461689	132463207	NM_001184752.1	TPO	chr3	-	132384820	132408943	Up100K	52746
TCONS_00071127	chr3	-	57316535	57321188	NM_001097495.1	RPIA	chr3	-	57356552	57386909	Down100K	35364
TCONS_00064331	chr3	+	151480	158130	XM_021085922.1	FAM20C	chr3	+	159107	200462	Up100K	977
TCONS_00066498	chr3	+	49448826	49451400	XM_003354707.5	TGFBRAP1	chr3	+	49469898	49521879	Up100K	18498
TCONS_00069063	chr3	-	10736782	10740695	NM_214186.1	TRIM50	chr3	-	10647690	10655345	Up100K	81437
TCONS_00068622	chr3	-	4118411	4120218	XM_003124280.5	ACTB	chr3	-	4086962	4090383	Up100K	28028
TCONS_00075975	chr4	+	130436222	130442033	NM_001243449.1	ZNHIT6	chr4	+	130298109	130342814	Down100K	93408
TCONS_00076279	chr4	-	1461603	1463597	XM_021088770.1	GML	chr4	-	1355696	1364106	Up100K	97497
TCONS_00073882	chr4	+	65422743	65424272	XM_005663031.3	SLCO5A1	chr4	+	65439221	65589115	Up100K	14949
TCONS_00077849	chr4	-	94655360	94661269	NM_001039750.1	MTX1	chr4	-	94606576	94611439	Up100K	43921
TCONS_00077253	chr4	-	75691589	75693961	XM_021089353.1	CHCHD7	chr4	-	75640679	75646217	Up100K	45372
TCONS_00083959	chr5	-	54100264	54102647	XM_021092261.1	PLEKHA5	chr5	-	53760825	54016943	Up100K	83321
TCONS_00083480	chr5	-	23151675	23200916	NM_001244547.1	CTDSP2	chr5	-	23111366	23132811	Up100K	18864
TCONS_00084131	chr5	-	63301547	63302018	XM_021092401.1	CLEC4E	chr5	-	63219229	63228566	Up100K	72981
TCONS_00083015	chr5	-	17395232	17396379	XM_021091216.1	LOC110260567	chr5	-	17384732	17388063	Up100K	7169
TCONS_00084006	chr5	-	57985280	57988382	XM_003126462.5	ATF7IP	chr5	-	58022734	58149980	Down100K	34352
TCONS_00079505	chr5	+	3352201	3366336	XM_003125953.4	CDPF1	chr5	+	3287043	3295842	Down100K	56359
TCONS_00082708	chr5	-	9382739	9485736	NM_001128456.1	CBY1	chr5	-	9348234	9351327	Up100K	31412
TCONS_00082800	chr5	-	11960955	11963647	XM_003126069.6	LOC100518305	chr5	-	11920119	11929492	Up100K	31463
TCONS_00088476	chr6	+	69889759	69910325	XM_003127538.6	SLC25A33	chr6	+	69934810	69969091	Up100K	24485
TCONS_00097034	chr6	-	166492099	166500209	XM_003128056.6	KIF2C	chr6	-	166556765	166577904	Down100K	56556
TCONS_00093825	chr6	-	57379318	57380160	XM_021097262.1	LOC110261291	chr6	-	57316781	57330901	Up100K	48417
TCONS_00091379	chr6	-	709100	710083	XM_021093622.1	CDH15	chr6	-	636350	652260	Up100K	56840
TCONS_00086932	chr6	+	50863981	50898925	XM_003355947.4	LOC100627091	chr6	+	50819356	50829113	Down100K	34868
TCONS_00085615	chr6	+	14700935	14708333	NM_001243841.1	MARVELD3	chr6	+	14616508	14630798	Down100K	70137
TCONS_00095885	chr6	-	96765538	96768777	XM_021096019.1	CEP192	chr6	-	96611560	96733800	Up100K	31738
TCONS_00089037	chr6	+	83493593	83501628	NM_001243479.2	FAM110D	chr6	+	83581362	83584444	Up100K	79734
TCONS_00085756	chr6	+	19423826	19426884	NM_001256147.2	CCL17	chr6	+	19345956	19348805	Down100K	75021
TCONS_00098072	chr7	+	23615036	23622264	NM_001113703.1	SLA-8	chr7	+	23622448	23625613	Up100K	184
TCONS_00097500	chr7	+	2495064	2567947	XM_021100124.1	PRPF4B	chr7	+	2382505	2417085	Down100K	77979
TCONS_00099590	chr7	+	61088686	61097166	XM_001929069.5	PKM	chr7	+	61007094	61032780	Down100K	55906
TCONS_00097424	chr7	+	1767324	1768960	XM_003128161.4	RIPK1	chr7	+	1841143	1880705	Up100K	72183
TCONS_00101154	chr7	-	4790010	4803678	XM_021100144.1	CAGE1	chr7	-	4694598	4750680	Up100K	39330
TCONS_00099771	chr7	+	74786065	74827986	NM_001112680.1	CBLN3	chr7	+	74865931	74868443	Up100K	37945
TCONS_00101163	chr7	-	4814911	4815690	XM_021100144.1	CAGE1	chr7	-	4694598	4750680	Up100K	64231
TCONS_00108291	chr8	-	102264052	102264380	XM_005666896.3	EXOSC9	chr8	-	102265656	102278179	Down100K	1276
TCONS_00107182	chr8	-	30877406	30929621	XM_021101115.1	SMIM14	chr8	-	30765417	30840416	Up100K	36990
TCONS_00106356	chr8	+	130661714	130668786	XM_021101765.1	PPM1K	chr8	+	130748669	130772936	Up100K	79883
TCONS_00112129	chr9	+	135015487	135017929	NM_214086.1	CD34	chr9	+	134913128	134937760	Down100K	77727
TCONS_00113872	chr9	-	64030705	64033246	XM_003130105.4	FMOD	chr9	-	64062995	64073853	Down100K	29749
TCONS_00115091	chr9	-	129472395	129476862	NM_001128490.1	PROX1	chr9	-	129533134	129572573	Down100K	56272
TCONS_00115304	chr9	-	135000795	135009410	NM_213888.1	CD46	chr9	-	135031207	135078840	Down100K	21797
TCONS_00115306	chr9	-	135014105	135015486	NM_213888.1	CD46	chr9	-	135031207	135078840	Down100K	15721
TCONS_00112680	chr9	-	10002642	10017460	XM_021062525.1	MAP6	chr9	-	9810923	9937651	Up100K	64991
TCONS_00109064	chr9	+	7363258	7365043	XM_003129622.4	ATG16L2	chr9	+	7346973	7360189	Down100K	3069
TCONS_00115372	chr9	-	139117125	139118536	XM_005667909.3	SEC61G	chr9	-	139128287	139135831	Down100K	9751
TCONS_00116102	chrX	+	43243028	43245499	NM_001244435.1	PLP2	chrX	+	43215372	43218318	Down100K	24710
TCONS_00118404	chrX	-	56460553	56460919	XM_003484125.4	TEX11	chrX	-	56543933	56925104	Down100K	83014
TCONS_00116396	chrX	+	59551064	59553650	XM_021080342.1	ZCCHC13	chrX	+	59613770	59615086	Up100K	60120
Trans-acting(trans) target genes
Gene_ID	mRNA ID	Correlation
NONSUSG003767.1	HAUS1	0.916817
NONSUSG002088.1	IL12RB1	0.939727
NONSUSG004920.1	ST8SIA4	0.888714
NONSUSG011807.1	EDN1	0.893942
