# Supplementary material for: A Comprehensive Analysis of the Myocardial Transcriptome in ZBED6-Knockout Bama Xiang Pigs
Source: Genes (Basel). 2022 Aug 1;13(8):1382. doi: 10.3390/genes13081382 (PMC9407500; doi:10.3390/genes13081382)
Supplement: Supplementary file 1 [file genes-13-01382-s001.zip › Table S7.xlsx]

## Sheet: DE mRNA_annotation
Supplementary Table 7. A Enrichment analysis of DEGs
source	term_name	term_id	adjusted_p_value	negative_log10_of_adjusted_p_value	term_size	query_size	intersection_size	effective_domain_size	intersections
GO:BP	defense response to other organism	GO:0098542	9.35338e-15	14.029	528	181	35	16883	ENSSSCG00000034570,ENSSSCG00000016057,ENSSSCG00000009881,ENSSSCG00000002919,ENSSSCG00000033453,ENSSSCG00000011806,ENSSSCG00000032170,ENSSSCG00000012409,ENSSSCG00000037775,ENSSSCG00000030108,ENSSSCG00000012077,ENSSSCG00000006543,ENSSSCG00000014670,ENSSSCG00000001912,ENSSSCG00000014780,ENSSSCG00000008496,ENSSSCG00000012996,ENSSSCG00000014119,ENSSSCG00000012076,ENSSSCG00000010454,ENSSSCG00000008648,…
GO:BP	response to external biotic stimulus	GO:0043207	2.17906e-14	13.6617	760	181	40	16883	ENSSSCG00000034570,ENSSSCG00000016057,ENSSSCG00000009881,ENSSSCG00000002919,ENSSSCG00000033453,ENSSSCG00000011806,ENSSSCG00000032170,ENSSSCG00000012409,ENSSSCG00000037775,ENSSSCG00000030108,ENSSSCG00000012077,ENSSSCG00000006543,ENSSSCG00000014670,ENSSSCG00000032381,ENSSSCG00000001912,ENSSSCG00000014780,ENSSSCG00000003763,ENSSSCG00000008496,ENSSSCG00000012996,ENSSSCG00000008647,ENSSSCG00000014119,…
GO:BP	response to biotic stimulus	GO:0009607	2.17906e-14	13.6617	792	181	41	16883	ENSSSCG00000034570,ENSSSCG00000016057,ENSSSCG00000009881,ENSSSCG00000025034,ENSSSCG00000002919,ENSSSCG00000033453,ENSSSCG00000011806,ENSSSCG00000032170,ENSSSCG00000012409,ENSSSCG00000037775,ENSSSCG00000030108,ENSSSCG00000012077,ENSSSCG00000006543,ENSSSCG00000014670,ENSSSCG00000032381,ENSSSCG00000001912,ENSSSCG00000014780,ENSSSCG00000003763,ENSSSCG00000008496,ENSSSCG00000012996,ENSSSCG00000008647,…
GO:BP	response to other organism	GO:0051707	2.17906e-14	13.6617	758	181	40	16883	ENSSSCG00000034570,ENSSSCG00000016057,ENSSSCG00000009881,ENSSSCG00000002919,ENSSSCG00000033453,ENSSSCG00000011806,ENSSSCG00000032170,ENSSSCG00000012409,ENSSSCG00000037775,ENSSSCG00000030108,ENSSSCG00000012077,ENSSSCG00000006543,ENSSSCG00000014670,ENSSSCG00000032381,ENSSSCG00000001912,ENSSSCG00000014780,ENSSSCG00000003763,ENSSSCG00000008496,ENSSSCG00000012996,ENSSSCG00000008647,ENSSSCG00000014119,…
GO:BP	defense response	GO:0006952	8.73342e-14	13.0588	882	181	42	16883	ENSSSCG00000013354,ENSSSCG00000034570,ENSSSCG00000016057,ENSSSCG00000017137,ENSSSCG00000009881,ENSSSCG00000025034,ENSSSCG00000002919,ENSSSCG00000033453,ENSSSCG00000012277,ENSSSCG00000011806,ENSSSCG00000032170,ENSSSCG00000012409,ENSSSCG00000037775,ENSSSCG00000030108,ENSSSCG00000040162,ENSSSCG00000012077,ENSSSCG00000006543,ENSSSCG00000014670,ENSSSCG00000001912,ENSSSCG00000014780,ENSSSCG00000008496,…
GO:BP	biological process involved in interspecies interaction between organisms	GO:0044419	1.59751e-13	12.7966	858	181	41	16883	ENSSSCG00000034570,ENSSSCG00000016057,ENSSSCG00000009881,ENSSSCG00000002919,ENSSSCG00000033453,ENSSSCG00000011806,ENSSSCG00000032170,ENSSSCG00000012409,ENSSSCG00000037775,ENSSSCG00000030108,ENSSSCG00000012077,ENSSSCG00000006543,ENSSSCG00000014670,ENSSSCG00000032381,ENSSSCG00000001912,ENSSSCG00000014780,ENSSSCG00000003763,ENSSSCG00000008496,ENSSSCG00000012996,ENSSSCG00000008647,ENSSSCG00000014119,…
GO:BP	innate immune response	GO:0045087	2.55401e-13	12.5928	346	181	27	16883	ENSSSCG00000034570,ENSSSCG00000016057,ENSSSCG00000009881,ENSSSCG00000002919,ENSSSCG00000011806,ENSSSCG00000032170,ENSSSCG00000012409,ENSSSCG00000037775,ENSSSCG00000030108,ENSSSCG00000012077,ENSSSCG00000006543,ENSSSCG00000014670,ENSSSCG00000001912,ENSSSCG00000014780,ENSSSCG00000012996,ENSSSCG00000014119,ENSSSCG00000017614,ENSSSCG00000017416,ENSSSCG00000007508,ENSSSCG00000015897,ENSSSCG00000035379,…
GO:BP	response to external stimulus	GO:0009605	2.67653e-13	12.5724	1566	181	55	16883	ENSSSCG00000013354,ENSSSCG00000034570,ENSSSCG00000016057,ENSSSCG00000017137,ENSSSCG00000032942,ENSSSCG00000022236,ENSSSCG00000009881,ENSSSCG00000002919,ENSSSCG00000033453,ENSSSCG00000011806,ENSSSCG00000032170,ENSSSCG00000012409,ENSSSCG00000037775,ENSSSCG00000030108,ENSSSCG00000040162,ENSSSCG00000001565,ENSSSCG00000012077,ENSSSCG00000006543,ENSSSCG00000014670,ENSSSCG00000032381,ENSSSCG00000002451,…
GO:BP	immune response	GO:0006955	3.87038e-12	11.4122	953	181	41	16883	ENSSSCG00000034570,ENSSSCG00000004687,ENSSSCG00000016057,ENSSSCG00000009881,ENSSSCG00000033512,ENSSSCG00000003524,ENSSSCG00000002919,ENSSSCG00000011806,ENSSSCG00000032170,ENSSSCG00000006357,ENSSSCG00000012409,ENSSSCG00000037775,ENSSSCG00000030108,ENSSSCG00000039146,ENSSSCG00000012077,ENSSSCG00000006543,ENSSSCG00000014670,ENSSSCG00000001396,ENSSSCG00000035736,ENSSSCG00000001912,ENSSSCG00000014780,…
GO:BP	immune system process	GO:0002376	3.12483e-11	10.5052	1647	181	53	16883	ENSSSCG00000034570,ENSSSCG00000004687,ENSSSCG00000016057,ENSSSCG00000017754,ENSSSCG00000009881,ENSSSCG00000033512,ENSSSCG00000038706,ENSSSCG00000003524,ENSSSCG00000002919,ENSSSCG00000011806,ENSSSCG00000032170,ENSSSCG00000006357,ENSSSCG00000012409,ENSSSCG00000037775,ENSSSCG00000030108,ENSSSCG00000024161,ENSSSCG00000039146,ENSSSCG00000001565,ENSSSCG00000012077,ENSSSCG00000006543,ENSSSCG00000014670,…
GO:BP	response to virus	GO:0009615	7.95632e-10	9.09929	221	181	19	16883	ENSSSCG00000034570,ENSSSCG00000016057,ENSSSCG00000009881,ENSSSCG00000033453,ENSSSCG00000030108,ENSSSCG00000012077,ENSSSCG00000006543,ENSSSCG00000014670,ENSSSCG00000008496,ENSSSCG00000014119,ENSSSCG00000012076,ENSSSCG00000010454,ENSSSCG00000016512,ENSSSCG00000008648,ENSSSCG00000010451,ENSSSCG00000017416,ENSSSCG00000007508,ENSSSCG00000015897,ENSSSCG00000011876
GO:BP	defense response to virus	GO:0051607	2.3793e-09	8.62355	155	181	16	16883	ENSSSCG00000034570,ENSSSCG00000016057,ENSSSCG00000009881,ENSSSCG00000033453,ENSSSCG00000030108,ENSSSCG00000012077,ENSSSCG00000014670,ENSSSCG00000008496,ENSSSCG00000014119,ENSSSCG00000012076,ENSSSCG00000010454,ENSSSCG00000008648,ENSSSCG00000017416,ENSSSCG00000007508,ENSSSCG00000015897,ENSSSCG00000011876
GO:BP	defense response to symbiont	GO:0140546	2.3793e-09	8.62355	155	181	16	16883	ENSSSCG00000034570,ENSSSCG00000016057,ENSSSCG00000009881,ENSSSCG00000033453,ENSSSCG00000030108,ENSSSCG00000012077,ENSSSCG00000014670,ENSSSCG00000008496,ENSSSCG00000014119,ENSSSCG00000012076,ENSSSCG00000010454,ENSSSCG00000008648,ENSSSCG00000017416,ENSSSCG00000007508,ENSSSCG00000015897,ENSSSCG00000011876
GO:BP	response to stress	GO:0006950	3.17157e-09	8.49873	2306	181	60	16883	ENSSSCG00000013354,ENSSSCG00000034570,ENSSSCG00000004687,ENSSSCG00000016057,ENSSSCG00000017137,ENSSSCG00000016290,ENSSSCG00000032942,ENSSSCG00000011357,ENSSSCG00000009881,ENSSSCG00000015567,ENSSSCG00000025034,ENSSSCG00000002919,ENSSSCG00000033453,ENSSSCG00000012277,ENSSSCG00000011806,ENSSSCG00000032170,ENSSSCG00000012409,ENSSSCG00000037775,ENSSSCG00000030108,ENSSSCG00000023351,ENSSSCG00000040162,…
GO:BP	negative regulation of viral process	GO:0048525	5.0391e-08	7.29765	54	181	10	16883	ENSSSCG00000016057,ENSSSCG00000030108,ENSSSCG00000012077,ENSSSCG00000014780,ENSSSCG00000008496,ENSSSCG00000010454,ENSSSCG00000016512,ENSSSCG00000008648,ENSSSCG00000017614,ENSSSCG00000015897
GO:BP	regulation of viral process	GO:0050792	1.34667e-06	5.87074	97	181	11	16883	ENSSSCG00000016057,ENSSSCG00000030108,ENSSSCG00000012077,ENSSSCG00000006543,ENSSSCG00000014780,ENSSSCG00000008496,ENSSSCG00000010454,ENSSSCG00000016512,ENSSSCG00000008648,ENSSSCG00000017614,ENSSSCG00000015897
GO:BP	regulation of viral life cycle	GO:1903900	2.7193e-06	5.56554	81	181	10	16883	ENSSSCG00000030108,ENSSSCG00000012077,ENSSSCG00000006543,ENSSSCG00000014780,ENSSSCG00000008496,ENSSSCG00000010454,ENSSSCG00000016512,ENSSSCG00000008648,ENSSSCG00000017614,ENSSSCG00000015897
GO:BP	regulation of immune system process	GO:0002682	3.16752e-06	5.49928	937	181	31	16883	ENSSSCG00000004687,ENSSSCG00000016057,ENSSSCG00000017754,ENSSSCG00000033512,ENSSSCG00000038706,ENSSSCG00000003524,ENSSSCG00000002919,ENSSSCG00000011806,ENSSSCG00000006357,ENSSSCG00000037775,ENSSSCG00000030108,ENSSSCG00000001565,ENSSSCG00000006543,ENSSSCG00000002451,ENSSSCG00000014780,ENSSSCG00000028101,ENSSSCG00000017705,ENSSSCG00000014441,ENSSSCG00000008648,ENSSSCG00000017416,ENSSSCG00000007508,…
GO:BP	negative regulation of viral genome replication	GO:0045071	3.83197e-06	5.41658	30	181	7	16883	ENSSSCG00000030108,ENSSSCG00000012077,ENSSSCG00000008496,ENSSSCG00000010454,ENSSSCG00000016512,ENSSSCG00000008648,ENSSSCG00000015897
GO:BP	response to cytokine	GO:0034097	4.31193e-06	5.36533	554	181	23	16883	ENSSSCG00000000190,ENSSSCG00000016057,ENSSSCG00000009881,ENSSSCG00000032170,ENSSSCG00000012409,ENSSSCG00000012077,ENSSSCG00000006543,ENSSSCG00000001912,ENSSSCG00000014780,ENSSSCG00000008496,ENSSSCG00000012996,ENSSSCG00000017705,ENSSSCG00000012076,ENSSSCG00000014441,ENSSSCG00000010451,ENSSSCG00000017614,ENSSSCG00000007508,ENSSSCG00000015897,ENSSSCG00000011874,ENSSSCG00000027709,ENSSSCG00000037598,…
GO:BP	positive regulation of biological process	GO:0048518	7.40718e-06	5.13035	4112	181	77	16883	ENSSSCG00000016751,ENSSSCG00000013354,ENSSSCG00000017818,ENSSSCG00000004687,ENSSSCG00000016057,ENSSSCG00000017137,ENSSSCG00000013427,ENSSSCG00000015835,ENSSSCG00000010184,ENSSSCG00000023792,ENSSSCG00000032942,ENSSSCG00000017754,ENSSSCG00000003368,ENSSSCG00000009881,ENSSSCG00000033512,ENSSSCG00000015567,ENSSSCG00000003524,ENSSSCG00000025034,ENSSSCG00000002919,ENSSSCG00000012277,ENSSSCG00000016018,…
GO:BP	regulation of response to stimulus	GO:0048583	8.53319e-06	5.06889	2565	181	56	16883	ENSSSCG00000034570,ENSSSCG00000022345,ENSSSCG00000004687,ENSSSCG00000016057,ENSSSCG00000017137,ENSSSCG00000015835,ENSSSCG00000010184,ENSSSCG00000016290,ENSSSCG00000025353,ENSSSCG00000033512,ENSSSCG00000003524,ENSSSCG00000002919,ENSSSCG00000012277,ENSSSCG00000016018,ENSSSCG00000011806,ENSSSCG00000032170,ENSSSCG00000006357,ENSSSCG00000037775,ENSSSCG00000030108,ENSSSCG00000001478,ENSSSCG00000040162,…
GO:BP	regulation of immune response	GO:0050776	9.10512e-06	5.04071	535	181	22	16883	ENSSSCG00000004687,ENSSSCG00000033512,ENSSSCG00000003524,ENSSSCG00000002919,ENSSSCG00000011806,ENSSSCG00000006357,ENSSSCG00000037775,ENSSSCG00000030108,ENSSSCG00000006543,ENSSSCG00000014780,ENSSSCG00000008648,ENSSSCG00000017416,ENSSSCG00000007508,ENSSSCG00000015897,ENSSSCG00000011874,ENSSSCG00000036224,ENSSSCG00000013885,ENSSSCG00000012893,ENSSSCG00000021944,ENSSSCG00000027709,ENSSSCG00000025537,…
GO:BP	regulation of viral genome replication	GO:0045069	1.29286e-05	4.88845	54	181	8	16883	ENSSSCG00000030108,ENSSSCG00000012077,ENSSSCG00000006543,ENSSSCG00000008496,ENSSSCG00000010454,ENSSSCG00000016512,ENSSSCG00000008648,ENSSSCG00000015897
GO:BP	response to stimulus	GO:0050896	2.67623e-05	4.57248	6986	181	109	16883	ENSSSCG00000016751,ENSSSCG00000013354,ENSSSCG00000034570,ENSSSCG00000000190,ENSSSCG00000022345,ENSSSCG00000004687,ENSSSCG00000016057,ENSSSCG00000017137,ENSSSCG00000015835,ENSSSCG00000016672,ENSSSCG00000003788,ENSSSCG00000010184,ENSSSCG00000016290,ENSSSCG00000025353,ENSSSCG00000032942,ENSSSCG00000022236,ENSSSCG00000011357,ENSSSCG00000022288,ENSSSCG00000009881,ENSSSCG00000033512,ENSSSCG00000017868,…
GO:BP	response to interferon-gamma	GO:0034341	0.000104502	3.98088	71	181	8	16883	ENSSSCG00000016057,ENSSSCG00000032170,ENSSSCG00000012409,ENSSSCG00000014780,ENSSSCG00000012996,ENSSSCG00000011874,ENSSSCG00000027709,ENSSSCG00000017920
GO:BP	positive regulation of response to stimulus	GO:0048584	0.000163115	3.78751	1385	181	35	16883	ENSSSCG00000004687,ENSSSCG00000010184,ENSSSCG00000033512,ENSSSCG00000003524,ENSSSCG00000002919,ENSSSCG00000011806,ENSSSCG00000032170,ENSSSCG00000037775,ENSSSCG00000030108,ENSSSCG00000001478,ENSSSCG00000040162,ENSSSCG00000014670,ENSSSCG00000001912,ENSSSCG00000008496,ENSSSCG00000011538,ENSSSCG00000017705,ENSSSCG00000025689,ENSSSCG00000010454,ENSSSCG00000015085,ENSSSCG00000032684,ENSSSCG00000014441,…
GO:BP	positive regulation of immune system process	GO:0002684	0.000260636	3.58397	558	181	20	16883	ENSSSCG00000004687,ENSSSCG00000033512,ENSSSCG00000003524,ENSSSCG00000002919,ENSSSCG00000011806,ENSSSCG00000037775,ENSSSCG00000030108,ENSSSCG00000001565,ENSSSCG00000028101,ENSSSCG00000017705,ENSSSCG00000014441,ENSSSCG00000008648,ENSSSCG00000017416,ENSSSCG00000007508,ENSSSCG00000036224,ENSSSCG00000013885,ENSSSCG00000021944,ENSSSCG00000027709,ENSSSCG00000025537,ENSSSCG00000006274
GO:BP	viral genome replication	GO:0019079	0.000402824	3.39488	86	181	8	16883	ENSSSCG00000030108,ENSSSCG00000012077,ENSSSCG00000006543,ENSSSCG00000008496,ENSSSCG00000010454,ENSSSCG00000016512,ENSSSCG00000008648,ENSSSCG00000015897
GO:BP	response to interferon-alpha	GO:0035455	0.000402824	3.39488	11	181	4	16883	ENSSSCG00000006543,ENSSSCG00000008496,ENSSSCG00000012076,ENSSSCG00000010451
GO:BP	cellular response to chemical stimulus	GO:0070887	0.000404771	3.39279	1913	181	42	16883	ENSSSCG00000013354,ENSSSCG00000000190,ENSSSCG00000004687,ENSSSCG00000016057,ENSSSCG00000010184,ENSSSCG00000016290,ENSSSCG00000022236,ENSSSCG00000009881,ENSSSCG00000022204,ENSSSCG00000032170,ENSSSCG00000012409,ENSSSCG00000004622,ENSSSCG00000012077,ENSSSCG00000006543,ENSSSCG00000032381,ENSSSCG00000002451,ENSSSCG00000001912,ENSSSCG00000028101,ENSSSCG00000008496,ENSSSCG00000012996,ENSSSCG00000022351,…
GO:BP	regulation of response to external stimulus	GO:0032101	0.000582228	3.23491	594	181	20	16883	ENSSSCG00000016057,ENSSSCG00000017137,ENSSSCG00000002919,ENSSSCG00000030108,ENSSSCG00000040162,ENSSSCG00000006543,ENSSSCG00000002451,ENSSSCG00000014780,ENSSSCG00000017705,ENSSSCG00000039780,ENSSSCG00000014441,ENSSSCG00000001439,ENSSSCG00000017416,ENSSSCG00000007508,ENSSSCG00000011874,ENSSSCG00000021944,ENSSSCG00000027709,ENSSSCG00000011876,ENSSSCG00000023503,ENSSSCG00000006274
GO:BP	viral process	GO:0016032	0.000937361	3.02809	238	181	12	16883	ENSSSCG00000016057,ENSSSCG00000030108,ENSSSCG00000012077,ENSSSCG00000006543,ENSSSCG00000014780,ENSSSCG00000008496,ENSSSCG00000010454,ENSSSCG00000014441,ENSSSCG00000016512,ENSSSCG00000008648,ENSSSCG00000017614,ENSSSCG00000015897
GO:BP	interleukin-27-mediated signaling pathway	GO:0070106	0.00106632	2.97211	5	181	3	16883	ENSSSCG00000016057,ENSSSCG00000009881,ENSSSCG00000012077
GO:BP	positive regulation of immune response	GO:0050778	0.00107745	2.9676	328	181	14	16883	ENSSSCG00000004687,ENSSSCG00000033512,ENSSSCG00000003524,ENSSSCG00000002919,ENSSSCG00000011806,ENSSSCG00000037775,ENSSSCG00000030108,ENSSSCG00000008648,ENSSSCG00000007508,ENSSSCG00000036224,ENSSSCG00000013885,ENSSSCG00000027709,ENSSSCG00000025537,ENSSSCG00000006274
GO:BP	regulation of innate immune response	GO:0045088	0.00117763	2.92899	134	181	9	16883	ENSSSCG00000002919,ENSSSCG00000030108,ENSSSCG00000006543,ENSSSCG00000014780,ENSSSCG00000017416,ENSSSCG00000007508,ENSSSCG00000011874,ENSSSCG00000027709,ENSSSCG00000006274
GO:BP	positive regulation of cellular process	GO:0048522	0.00117763	2.92899	3730	181	65	16883	ENSSSCG00000016751,ENSSSCG00000013354,ENSSSCG00000017818,ENSSSCG00000004687,ENSSSCG00000016057,ENSSSCG00000017137,ENSSSCG00000013427,ENSSSCG00000015835,ENSSSCG00000010184,ENSSSCG00000023792,ENSSSCG00000032942,ENSSSCG00000003368,ENSSSCG00000015567,ENSSSCG00000003524,ENSSSCG00000025034,ENSSSCG00000002919,ENSSSCG00000012277,ENSSSCG00000016018,ENSSSCG00000032170,ENSSSCG00000012409,ENSSSCG00000037775,…
GO:BP	response to organic substance	GO:0010033	0.00123518	2.90827	1810	181	39	16883	ENSSSCG00000016751,ENSSSCG00000013354,ENSSSCG00000000190,ENSSSCG00000016057,ENSSSCG00000010184,ENSSSCG00000022236,ENSSSCG00000009881,ENSSSCG00000017868,ENSSSCG00000022204,ENSSSCG00000032170,ENSSSCG00000012409,ENSSSCG00000004622,ENSSSCG00000012077,ENSSSCG00000006543,ENSSSCG00000032381,ENSSSCG00000001912,ENSSSCG00000014780,ENSSSCG00000028101,ENSSSCG00000008496,ENSSSCG00000012996,ENSSSCG00000017705,…
GO:BP	regulation of response to biotic stimulus	GO:0002831	0.00143339	2.84364	212	181	11	16883	ENSSSCG00000016057,ENSSSCG00000002919,ENSSSCG00000030108,ENSSSCG00000006543,ENSSSCG00000014780,ENSSSCG00000017416,ENSSSCG00000007508,ENSSSCG00000011874,ENSSSCG00000027709,ENSSSCG00000011876,ENSSSCG00000006274
GO:BP	synapse pruning	GO:0098883	0.00179843	2.74511	6	181	3	16883	ENSSSCG00000033512,ENSSSCG00000038706,ENSSSCG00000003524
GO:BP	humoral immune response mediated by circulating immunoglobulin	GO:0002455	0.0018479	2.73332	33	181	5	16883	ENSSSCG00000033512,ENSSSCG00000003524,ENSSSCG00000037775,ENSSSCG00000036224,ENSSSCG00000025537
GO:BP	viral life cycle	GO:0019058	0.00206765	2.68452	183	181	10	16883	ENSSSCG00000030108,ENSSSCG00000012077,ENSSSCG00000006543,ENSSSCG00000014780,ENSSSCG00000008496,ENSSSCG00000010454,ENSSSCG00000016512,ENSSSCG00000008648,ENSSSCG00000017614,ENSSSCG00000015897
GO:BP	positive regulation of cell death	GO:0010942	0.00231413	2.63561	358	181	14	16883	ENSSSCG00000010184,ENSSSCG00000003524,ENSSSCG00000025034,ENSSSCG00000016018,ENSSSCG00000032170,ENSSSCG00000040162,ENSSSCG00000001565,ENSSSCG00000001912,ENSSSCG00000032684,ENSSSCG00000010451,ENSSSCG00000007508,ENSSSCG00000032115,ENSSSCG00000023503,ENSSSCG00000006274
GO:BP	activation of immune response	GO:0002253	0.00259968	2.58508	189	181	10	16883	ENSSSCG00000033512,ENSSSCG00000003524,ENSSSCG00000002919,ENSSSCG00000011806,ENSSSCG00000037775,ENSSSCG00000030108,ENSSSCG00000036224,ENSSSCG00000013885,ENSSSCG00000025537,ENSSSCG00000006274
GO:BP	regulation of defense response	GO:0031347	0.00307345	2.51237	369	181	14	16883	ENSSSCG00000016057,ENSSSCG00000017137,ENSSSCG00000002919,ENSSSCG00000030108,ENSSSCG00000040162,ENSSSCG00000006543,ENSSSCG00000014780,ENSSSCG00000001439,ENSSSCG00000017416,ENSSSCG00000007508,ENSSSCG00000011874,ENSSSCG00000027709,ENSSSCG00000011876,ENSSSCG00000006274
GO:BP	positive regulation of programmed cell death	GO:0043068	0.00436429	2.36009	334	181	13	16883	ENSSSCG00000010184,ENSSSCG00000025034,ENSSSCG00000016018,ENSSSCG00000032170,ENSSSCG00000040162,ENSSSCG00000001565,ENSSSCG00000001912,ENSSSCG00000032684,ENSSSCG00000010451,ENSSSCG00000007508,ENSSSCG00000032115,ENSSSCG00000023503,ENSSSCG00000006274
GO:BP	complement activation, classical pathway	GO:0006958	0.00519688	2.28426	22	181	4	16883	ENSSSCG00000033512,ENSSSCG00000003524,ENSSSCG00000037775,ENSSSCG00000036224
GO:BP	cellular response to cytokine stimulus	GO:0071345	0.00703064	2.15301	505	181	16	16883	ENSSSCG00000000190,ENSSSCG00000016057,ENSSSCG00000009881,ENSSSCG00000032170,ENSSSCG00000012077,ENSSSCG00000006543,ENSSSCG00000001912,ENSSSCG00000012996,ENSSSCG00000014441,ENSSSCG00000010451,ENSSSCG00000017614,ENSSSCG00000007508,ENSSSCG00000011874,ENSSSCG00000027709,ENSSSCG00000037598,ENSSSCG00000014232
GO:BP	complement activation	GO:0006956	0.00717335	2.14428	45	181	5	16883	ENSSSCG00000033512,ENSSSCG00000003524,ENSSSCG00000011806,ENSSSCG00000037775,ENSSSCG00000036224
GO:BP	cellular response to organic substance	GO:0071310	0.00791583	2.1015	1503	181	32	16883	ENSSSCG00000013354,ENSSSCG00000000190,ENSSSCG00000016057,ENSSSCG00000010184,ENSSSCG00000022236,ENSSSCG00000009881,ENSSSCG00000032170,ENSSSCG00000012409,ENSSSCG00000004622,ENSSSCG00000012077,ENSSSCG00000006543,ENSSSCG00000032381,ENSSSCG00000001912,ENSSSCG00000028101,ENSSSCG00000008496,ENSSSCG00000012996,ENSSSCG00000008647,ENSSSCG00000029160,ENSSSCG00000032684,ENSSSCG00000014441,ENSSSCG00000010451,…
GO:BP	response to interleukin-4	GO:0070670	0.00807673	2.09276	25	181	4	16883	ENSSSCG00000000190,ENSSSCG00000012409,ENSSSCG00000001912,ENSSSCG00000011874
GO:BP	regulation of response to stress	GO:0080134	0.00829734	2.08106	862	181	22	16883	ENSSSCG00000004687,ENSSSCG00000016057,ENSSSCG00000017137,ENSSSCG00000016290,ENSSSCG00000002919,ENSSSCG00000030108,ENSSSCG00000040162,ENSSSCG00000006543,ENSSSCG00000001912,ENSSSCG00000014780,ENSSSCG00000008496,ENSSSCG00000007881,ENSSSCG00000039780,ENSSSCG00000032684,ENSSSCG00000001439,ENSSSCG00000017416,ENSSSCG00000007508,ENSSSCG00000011874,ENSSSCG00000027709,ENSSSCG00000011876,ENSSSCG00000023503,…
GO:BP	humoral immune response	GO:0006959	0.0161128	1.79283	118	181	7	16883	ENSSSCG00000033512,ENSSSCG00000003524,ENSSSCG00000011806,ENSSSCG00000037775,ENSSSCG00000035379,ENSSSCG00000036224,ENSSSCG00000025537
GO:BP	myeloid cell differentiation	GO:0030099	0.0176953	1.75214	292	181	11	16883	ENSSSCG00000016057,ENSSSCG00000038706,ENSSSCG00000002919,ENSSSCG00000006543,ENSSSCG00000001912,ENSSSCG00000028101,ENSSSCG00000014441,ENSSSCG00000025537,ENSSSCG00000037598,ENSSSCG00000006274,ENSSSCG00000014232
GO:BP	cell junction disassembly	GO:0150146	0.0176953	1.75214	13	181	3	16883	ENSSSCG00000033512,ENSSSCG00000038706,ENSSSCG00000003524
GO:BP	immunoglobulin mediated immune response	GO:0016064	0.0186634	1.72901	87	181	6	16883	ENSSSCG00000033512,ENSSSCG00000003524,ENSSSCG00000037775,ENSSSCG00000036224,ENSSSCG00000025537,ENSSSCG00000023503
GO:BP	cellular response to interferon-gamma	GO:0071346	0.0190513	1.72007	57	181	5	16883	ENSSSCG00000016057,ENSSSCG00000032170,ENSSSCG00000012996,ENSSSCG00000011874,ENSSSCG00000027709
GO:BP	B cell mediated immunity	GO:0019724	0.0191686	1.71741	88	181	6	16883	ENSSSCG00000033512,ENSSSCG00000003524,ENSSSCG00000037775,ENSSSCG00000036224,ENSSSCG00000025537,ENSSSCG00000023503
GO:BP	negative regulation of cell population proliferation	GO:0008285	0.0198821	1.70154	453	181	14	16883	ENSSSCG00000017818,ENSSSCG00000004687,ENSSSCG00000016057,ENSSSCG00000017754,ENSSSCG00000002919,ENSSSCG00000016018,ENSSSCG00000001478,ENSSSCG00000040162,ENSSSCG00000001565,ENSSSCG00000001912,ENSSSCG00000008496,ENSSSCG00000014441,ENSSSCG00000004834,ENSSSCG00000025537
GO:BP	immune response-regulating signaling pathway	GO:0002764	0.0201832	1.69501	252	181	10	16883	ENSSSCG00000002919,ENSSSCG00000006357,ENSSSCG00000037775,ENSSSCG00000008648,ENSSSCG00000017416,ENSSSCG00000015897,ENSSSCG00000036224,ENSSSCG00000013885,ENSSSCG00000012893,ENSSSCG00000025537
GO:BP	positive regulation of response to external stimulus	GO:0032103	0.0204806	1.68866	253	181	10	16883	ENSSSCG00000002919,ENSSSCG00000030108,ENSSSCG00000040162,ENSSSCG00000017705,ENSSSCG00000014441,ENSSSCG00000017416,ENSSSCG00000007508,ENSSSCG00000021944,ENSSSCG00000027709,ENSSSCG00000006274
GO:BP	platelet aggregation	GO:0070527	0.0218856	1.65984	34	181	4	16883	ENSSSCG00000003451,ENSSSCG00000013041,ENSSSCG00000025537,ENSSSCG00000023503
GO:BP	intrinsic apoptotic signaling pathway by p53 class mediator	GO:0072332	0.0218856	1.65984	60	181	5	16883	ENSSSCG00000011357,ENSSSCG00000040162,ENSSSCG00000001565,ENSSSCG00000001912,ENSSSCG00000032684
GO:BP	platelet activation	GO:0030168	0.0218856	1.65984	60	181	5	16883	ENSSSCG00000023351,ENSSSCG00000003451,ENSSSCG00000013041,ENSSSCG00000025537,ENSSSCG00000023503
GO:BP	response to bacterium	GO:0009617	0.0231417	1.6356	358	181	12	16883	ENSSSCG00000009881,ENSSSCG00000012409,ENSSSCG00000037775,ENSSSCG00000030108,ENSSSCG00000032381,ENSSSCG00000003763,ENSSSCG00000008647,ENSSSCG00000017416,ENSSSCG00000035379,ENSSSCG00000036224,ENSSSCG00000008228,ENSSSCG00000023503
GO:BP	cell surface receptor signaling pathway	GO:0007166	0.0233323	1.63204	1764	181	34	16883	ENSSSCG00000013354,ENSSSCG00000034570,ENSSSCG00000016057,ENSSSCG00000016672,ENSSSCG00000010184,ENSSSCG00000009881,ENSSSCG00000002919,ENSSSCG00000012277,ENSSSCG00000016018,ENSSSCG00000032170,ENSSSCG00000006357,ENSSSCG00000012409,ENSSSCG00000037775,ENSSSCG00000001478,ENSSSCG00000012077,ENSSSCG00000006543,ENSSSCG00000001912,ENSSSCG00000025689,ENSSSCG00000015085,ENSSSCG00000014441,ENSSSCG00000033514,…
GO:BP	intrinsic apoptotic signaling pathway in response to DNA damage by p53 class mediator	GO:0042771	0.023407	1.63065	35	181	4	16883	ENSSSCG00000011357,ENSSSCG00000040162,ENSSSCG00000001565,ENSSSCG00000001912
GO:BP	interferon-gamma-mediated signaling pathway	GO:0060333	0.0269715	1.5691	16	181	3	16883	ENSSSCG00000016057,ENSSSCG00000011874,ENSSSCG00000027709
GO:BP	endocytosis	GO:0006897	0.0269715	1.5691	315	181	11	16883	ENSSSCG00000004687,ENSSSCG00000037775,ENSSSCG00000002451,ENSSSCG00000028101,ENSSSCG00000015085,ENSSSCG00000033146,ENSSSCG00000013408,ENSSSCG00000036224,ENSSSCG00000013885,ENSSSCG00000037598,ENSSSCG00000017920
GO:BP	adaptive immune response	GO:0002250	0.0270972	1.56707	220	181	9	16883	ENSSSCG00000004687,ENSSSCG00000033512,ENSSSCG00000003524,ENSSSCG00000037775,ENSSSCG00000008648,ENSSSCG00000035379,ENSSSCG00000036224,ENSSSCG00000025537,ENSSSCG00000023503
GO:BP	lymphocyte mediated immunity	GO:0002449	0.0279723	1.55327	177	181	8	16883	ENSSSCG00000004687,ENSSSCG00000033512,ENSSSCG00000003524,ENSSSCG00000037775,ENSSSCG00000008648,ENSSSCG00000036224,ENSSSCG00000025537,ENSSSCG00000023503
GO:BP	negative regulation of mitochondrial depolarization	GO:0051902	0.028297	1.54826	4	181	2	16883	ENSSSCG00000034570,ENSSSCG00000032684
GO:BP	regulation of localization	GO:0032879	0.028297	1.54826	1721	181	33	16883	ENSSSCG00000016751,ENSSSCG00000013354,ENSSSCG00000004687,ENSSSCG00000017996,ENSSSCG00000010184,ENSSSCG00000003368,ENSSSCG00000002919,ENSSSCG00000012277,ENSSSCG00000032170,ENSSSCG00000001052,ENSSSCG00000004622,ENSSSCG00000003451,ENSSSCG00000014670,ENSSSCG00000002451,ENSSSCG00000012490,ENSSSCG00000001912,ENSSSCG00000028101,ENSSSCG00000008448,ENSSSCG00000017705,ENSSSCG00000012076,ENSSSCG00000032684,…
GO:BP	leukocyte mediated immunity	GO:0002443	0.0295009	1.53017	225	181	9	16883	ENSSSCG00000004687,ENSSSCG00000033512,ENSSSCG00000003524,ENSSSCG00000037775,ENSSSCG00000008648,ENSSSCG00000036224,ENSSSCG00000021944,ENSSSCG00000025537,ENSSSCG00000023503
GO:BP	mitotic G1/S transition checkpoint signaling	GO:0044819	0.0295009	1.53017	17	181	3	16883	ENSSSCG00000001565,ENSSSCG00000001912,ENSSSCG00000006274
GO:BP	mitotic G1 DNA damage checkpoint signaling	GO:0031571	0.0295009	1.53017	17	181	3	16883	ENSSSCG00000001565,ENSSSCG00000001912,ENSSSCG00000006274
GO:BP	regulation of cell activation	GO:0050865	0.0369173	1.43277	385	181	12	16883	ENSSSCG00000017754,ENSSSCG00000002919,ENSSSCG00000037775,ENSSSCG00000023351,ENSSSCG00000001565,ENSSSCG00000003451,ENSSSCG00000036224,ENSSSCG00000013885,ENSSSCG00000021944,ENSSSCG00000025537,ENSSSCG00000023503,ENSSSCG00000006274
GO:BP	adaptive immune response based on somatic recombination of immune receptors built from immunoglobulin superfamily domains	GO:0002460	0.0377038	1.42361	188	181	8	16883	ENSSSCG00000004687,ENSSSCG00000033512,ENSSSCG00000003524,ENSSSCG00000037775,ENSSSCG00000008648,ENSSSCG00000036224,ENSSSCG00000025537,ENSSSCG00000023503
GO:BP	positive regulation of response to cytokine stimulus	GO:0060760	0.0400318	1.3976	42	181	4	16883	ENSSSCG00000007508,ENSSSCG00000015897,ENSSSCG00000011874,ENSSSCG00000027709
GO:BP	regulation of mast cell chemotaxis	GO:0060753	0.0419844	1.37691	5	181	2	16883	ENSSSCG00000002451,ENSSSCG00000021944
GO:BP	negative regulation of membrane depolarization	GO:1904180	0.0419844	1.37691	5	181	2	16883	ENSSSCG00000034570,ENSSSCG00000032684
GO:BP	positive regulation of response to biotic stimulus	GO:0002833	0.0438728	1.3578	110	181	6	16883	ENSSSCG00000002919,ENSSSCG00000030108,ENSSSCG00000017416,ENSSSCG00000007508,ENSSSCG00000027709,ENSSSCG00000006274
GO:BP	regulation of programmed necrotic cell death	GO:0062098	0.0438728	1.3578	20	181	3	16883	ENSSSCG00000040162,ENSSSCG00000032684,ENSSSCG00000007508
GO:BP	negative regulation of molecular function	GO:0044092	0.0438728	1.3578	628	181	16	16883	ENSSSCG00000034570,ENSSSCG00000004687,ENSSSCG00000010184,ENSSSCG00000032942,ENSSSCG00000012277,ENSSSCG00000040162,ENSSSCG00000001565,ENSSSCG00000004622,ENSSSCG00000006543,ENSSSCG00000014780,ENSSSCG00000007881,ENSSSCG00000010451,ENSSSCG00000004834,ENSSSCG00000025537,ENSSSCG00000011876,ENSSSCG00000023503
GO:BP	negative regulation of innate immune response	GO:0045824	0.0443794	1.35282	44	181	4	16883	ENSSSCG00000006543,ENSSSCG00000014780,ENSSSCG00000017416,ENSSSCG00000011874
GO:BP	cellular response to light stimulus	GO:0071482	0.0473043	1.3251	76	181	5	16883	ENSSSCG00000012277,ENSSSCG00000001565,ENSSSCG00000004622,ENSSSCG00000007881,ENSSSCG00000023503
GO:BP	defense response to bacterium	GO:0042742	0.0479067	1.3196	154	181	7	16883	ENSSSCG00000009881,ENSSSCG00000037775,ENSSSCG00000030108,ENSSSCG00000035379,ENSSSCG00000036224,ENSSSCG00000008228,ENSSSCG00000023503
GO:BP	intrinsic apoptotic signaling pathway in response to DNA damage	GO:0008630	0.0490166	1.30966	77	181	5	16883	ENSSSCG00000011357,ENSSSCG00000040162,ENSSSCG00000001565,ENSSSCG00000001912,ENSSSCG00000006274
GO:BP	homotypic cell-cell adhesion	GO:0034109	0.0495533	1.30493	46	181	4	16883	ENSSSCG00000003451,ENSSSCG00000013041,ENSSSCG00000025537,ENSSSCG00000023503
GO:BP	activation of cysteine-type endopeptidase activity involved in apoptotic process	GO:0006919	0.0495533	1.30493	46	181	4	16883	ENSSSCG00000032942,ENSSSCG00000025034,ENSSSCG00000001912,ENSSSCG00000032684
GO:CC	cytoplasm	GO:0005737	0.000268901	3.57041	7050	169	102	16851	ENSSSCG00000018069,ENSSSCG00000018065,ENSSSCG00000016751,ENSSSCG00000013354,ENSSSCG00000034570,ENSSSCG00000010861,ENSSSCG00000000190,ENSSSCG00000004687,ENSSSCG00000017996,ENSSSCG00000016057,ENSSSCG00000013427,ENSSSCG00000015835,ENSSSCG00000018080,ENSSSCG00000016290,ENSSSCG00000025353,ENSSSCG00000017754,ENSSSCG00000003368,ENSSSCG00000012427,ENSSSCG00000011357,ENSSSCG00000022288,ENSSSCG00000009881,…
GO:CC	cytosol	GO:0005829	0.000464385	3.33312	2474	169	48	16851	ENSSSCG00000016751,ENSSSCG00000004687,ENSSSCG00000016057,ENSSSCG00000013427,ENSSSCG00000017754,ENSSSCG00000012427,ENSSSCG00000022288,ENSSSCG00000015557,ENSSSCG00000021712,ENSSSCG00000015567,ENSSSCG00000021220,ENSSSCG00000011806,ENSSSCG00000012409,ENSSSCG00000023351,ENSSSCG00000001052,ENSSSCG00000001565,ENSSSCG00000004622,ENSSSCG00000012077,ENSSSCG00000015796,ENSSSCG00000003451,ENSSSCG00000001912,…
GO:CC	immunoglobulin complex, circulating	GO:0042571	0.00838789	2.07635	9	169	3	16851	ENSSSCG00000037775,ENSSSCG00000035379,ENSSSCG00000036224
GO:CC	immunoglobulin complex	GO:0019814	0.0145118	1.83828	12	169	3	16851	ENSSSCG00000037775,ENSSSCG00000035379,ENSSSCG00000036224
GO:CC	envelope	GO:0031975	0.0145118	1.83828	655	169	17	16851	ENSSSCG00000018069,ENSSSCG00000018065,ENSSSCG00000034570,ENSSSCG00000018080,ENSSSCG00000016290,ENSSSCG00000011357,ENSSSCG00000030108,ENSSSCG00000023351,ENSSSCG00000012077,ENSSSCG00000011629,ENSSSCG00000023215,ENSSSCG00000028101,ENSSSCG00000012076,ENSSSCG00000032684,ENSSSCG00000008648,ENSSSCG00000017682,ENSSSCG00000021944
GO:CC	organelle envelope	GO:0031967	0.0145118	1.83828	655	169	17	16851	ENSSSCG00000018069,ENSSSCG00000018065,ENSSSCG00000034570,ENSSSCG00000018080,ENSSSCG00000016290,ENSSSCG00000011357,ENSSSCG00000030108,ENSSSCG00000023351,ENSSSCG00000012077,ENSSSCG00000011629,ENSSSCG00000023215,ENSSSCG00000028101,ENSSSCG00000012076,ENSSSCG00000032684,ENSSSCG00000008648,ENSSSCG00000017682,ENSSSCG00000021944
GO:CC	mitochondrial membrane	GO:0031966	0.0145118	1.83828	354	169	12	16851	ENSSSCG00000018069,ENSSSCG00000018065,ENSSSCG00000034570,ENSSSCG00000018080,ENSSSCG00000016290,ENSSSCG00000030108,ENSSSCG00000011629,ENSSSCG00000023215,ENSSSCG00000028101,ENSSSCG00000032684,ENSSSCG00000008648,ENSSSCG00000017682
GO:CC	extracellular region	GO:0005576	0.0149195	1.82624	1198	169	25	16851	ENSSSCG00000002444,ENSSSCG00000017818,ENSSSCG00000004687,ENSSSCG00000017137,ENSSSCG00000010184,ENSSSCG00000036383,ENSSSCG00000035293,ENSSSCG00000033512,ENSSSCG00000003524,ENSSSCG00000012277,ENSSSCG00000011806,ENSSSCG00000037775,ENSSSCG00000016943,ENSSSCG00000040162,ENSSSCG00000024161,ENSSSCG00000039146,ENSSSCG00000003344,ENSSSCG00000035736,ENSSSCG00000017705,ENSSSCG00000013408,ENSSSCG00000035379,…
GO:CC	mitochondrial envelope	GO:0005740	0.020863	1.68062	391	169	12	16851	ENSSSCG00000018069,ENSSSCG00000018065,ENSSSCG00000034570,ENSSSCG00000018080,ENSSSCG00000016290,ENSSSCG00000030108,ENSSSCG00000011629,ENSSSCG00000023215,ENSSSCG00000028101,ENSSSCG00000032684,ENSSSCG00000008648,ENSSSCG00000017682
GO:CC	HFE-transferrin receptor complex	GO:1990712	0.0461578	1.33575	6	169	2	16851	ENSSSCG00000004687,ENSSSCG00000035429
GO:MF	double-stranded RNA binding	GO:0003725	0.0247044	1.60723	54	190	5	16247	ENSSSCG00000000190,ENSSSCG00000009881,ENSSSCG00000008496,ENSSSCG00000017416,ENSSSCG00000015897
GO:MF	double-stranded RNA adenosine deaminase activity	GO:0003726	0.0384178	1.41547	4	190	2	16247	ENSSSCG00000006543,ENSSSCG00000007508
GO:MF	single-stranded RNA binding	GO:0003727	0.0384178	1.41547	94	190	6	16247	ENSSSCG00000013427,ENSSSCG00000006192,ENSSSCG00000010454,ENSSSCG00000030277,ENSSSCG00000017416,ENSSSCG00000015897
GO:MF	catalytic activity	GO:0003824	0.0434902	1.36161	4925	190	78	16247	ENSSSCG00000018069,ENSSSCG00000018065,ENSSSCG00000016751,ENSSSCG00000010861,ENSSSCG00000000190,ENSSSCG00000000194,ENSSSCG00000017996,ENSSSCG00000015835,ENSSSCG00000010071,ENSSSCG00000022288,ENSSSCG00000009881,ENSSSCG00000015557,ENSSSCG00000021712,ENSSSCG00000021220,ENSSSCG00000027525,ENSSSCG00000011806,ENSSSCG00000032170,ENSSSCG00000030108,ENSSSCG00000023379,ENSSSCG00000016943,ENSSSCG00000023351,…
GO:MF	NAD+ ADP-ribosyltransferase activity	GO:0003950	0.0130159	1.88552	20	190	4	16247	ENSSSCG00000016502,ENSSSCG00000016512,ENSSSCG00000011874,ENSSSCG00000027709
GO:MF	signaling receptor binding	GO:0005102	0.0247044	1.60723	973	190	24	16247	ENSSSCG00000016057,ENSSSCG00000017137,ENSSSCG00000010184,ENSSSCG00000035293,ENSSSCG00000002919,ENSSSCG00000012277,ENSSSCG00000037775,ENSSSCG00000001478,ENSSSCG00000003451,ENSSSCG00000035736,ENSSSCG00000012996,ENSSSCG00000017705,ENSSSCG00000025689,ENSSSCG00000032684,ENSSSCG00000017614,ENSSSCG00000013408,ENSSSCG00000035379,ENSSSCG00000036224,ENSSSCG00000035429,ENSSSCG00000013041,ENSSSCG00000012893,…
GO:MF	binding	GO:0005488	0.0247044	1.60723	11721	190	158	16247	ENSSSCG00000016751,ENSSSCG00000013354,ENSSSCG00000010861,ENSSSCG00000000190,ENSSSCG00000000194,ENSSSCG00000002444,ENSSSCG00000036760,ENSSSCG00000029226,ENSSSCG00000004687,ENSSSCG00000016057,ENSSSCG00000017137,ENSSSCG00000013427,ENSSSCG00000015835,ENSSSCG00000010184,ENSSSCG00000010071,ENSSSCG00000016290,ENSSSCG00000025582,ENSSSCG00000023792,ENSSSCG00000036383,ENSSSCG00000035293,ENSSSCG00000025353,…
GO:MF	protein binding	GO:0005515	0.00613662	2.21207	6738	190	107	16247	ENSSSCG00000013354,ENSSSCG00000000190,ENSSSCG00000002444,ENSSSCG00000036760,ENSSSCG00000029226,ENSSSCG00000004687,ENSSSCG00000016057,ENSSSCG00000017137,ENSSSCG00000015835,ENSSSCG00000010184,ENSSSCG00000036383,ENSSSCG00000035293,ENSSSCG00000025353,ENSSSCG00000032942,ENSSSCG00000003368,ENSSSCG00000033512,ENSSSCG00000038706,ENSSSCG00000021997,ENSSSCG00000021220,ENSSSCG00000003524,ENSSSCG00000025034,…
GO:MF	immunoglobulin receptor activity	GO:0019763	0.0247044	1.60723	3	190	2	16247	ENSSSCG00000006357,ENSSSCG00000036618
GO:MF	IgE receptor activity	GO:0019767	0.0175163	1.75656	2	190	2	16247	ENSSSCG00000006357,ENSSSCG00000036618
GO:MF	immunoglobulin receptor binding	GO:0034987	0.0247044	1.60723	12	190	3	16247	ENSSSCG00000037775,ENSSSCG00000035379,ENSSSCG00000036224
GO:MF	ion binding	GO:0043167	0.00613662	2.21207	3589	190	67	16247	ENSSSCG00000016751,ENSSSCG00000010861,ENSSSCG00000000190,ENSSSCG00000000194,ENSSSCG00000002444,ENSSSCG00000010071,ENSSSCG00000016290,ENSSSCG00000022236,ENSSSCG00000003368,ENSSSCG00000022288,ENSSSCG00000009881,ENSSSCG00000017868,ENSSSCG00000027525,ENSSSCG00000012277,ENSSSCG00000022204,ENSSSCG00000011806,ENSSSCG00000032170,ENSSSCG00000030108,ENSSSCG00000023379,ENSSSCG00000016943,ENSSSCG00000023351,…
KEGG	Influenza A	KEGG:05164	0.00272996	2.56384	149	96	10	7871	ENSSSCG00000016057,ENSSSCG00000009881,ENSSSCG00000012077,ENSSSCG00000006543,ENSSSCG00000001912,ENSSSCG00000008496,ENSSSCG00000017705,ENSSSCG00000008648,ENSSSCG00000017614,ENSSSCG00000015897
KEGG	Prion disease	KEGG:05020	0.00569778	2.24429	252	96	12	7871	ENSSSCG00000018069,ENSSSCG00000018065,ENSSSCG00000000190,ENSSSCG00000000194,ENSSSCG00000018080,ENSSSCG00000033512,ENSSSCG00000038706,ENSSSCG00000003524,ENSSSCG00000017705,ENSSSCG00000002274,ENSSSCG00000021944,ENSSSCG00000023503
KEGG	Coronavirus disease - COVID-19	KEGG:05171	0.0187569	1.72684	213	96	10	7871	ENSSSCG00000016057,ENSSSCG00000009881,ENSSSCG00000033512,ENSSSCG00000038706,ENSSSCG00000003524,ENSSSCG00000011806,ENSSSCG00000012077,ENSSSCG00000006543,ENSSSCG00000008496,ENSSSCG00000015897
KEGG	Measles	KEGG:05162	0.0465456	1.33212	126	96	7	7871	ENSSSCG00000016057,ENSSSCG00000009881,ENSSSCG00000012077,ENSSSCG00000006543,ENSSSCG00000008496,ENSSSCG00000002274,ENSSSCG00000015897

## Sheet: DE lncRNA_annotation
Supplementary Table S7B. Enrichment analysis of DELs
source	term_name	term_id	adjusted_p_value	negative_log10_of_adjusted_p_value	term_size	query_size	intersection_size	effective_domain_size	intersections
GO:BP	skeletal muscle thin filament assembly	GO:0030240	0.0343563	1.46399	2	69	2	16883	ACTC1,PROX1
GO:BP	skeletal myofibril assembly	GO:0014866	0.0361559	1.44182	3	69	2	16883	ACTC1,PROX1
GO:BP	viral process	GO:0016032	0.0361559	1.44182	238	69	7	16883	ATG16L2,AVP,PROX1,TMPRSS2,TPCN1,TRIM13,VCP
